# Supplementary material for: Collimated Microbeam Reveals that the Proportion of Non-Damaged Cells in Irradiated Blastoderm Determines the Success of Development in Medaka (Oryzias latipes) Embryos
Source: Biology (Basel). 2020 Dec 5;9(12):447. doi: 10.3390/biology9120447 (PMC7762064; doi:10.3390/biology9120447)
Supplement: Supplementary file 1 [file biology-09-00447-s001.zip]

Archive with 4 entries (2 files):
- biology-970353-suppl final/
- biology-970353-suppl final/Supplemental data/
- biology-970353-suppl final/Supplemental data/biology-970353-Suppl_GO analysis data.xlsx
- biology-970353-suppl final/Supplemental data/biology-970553-suppl-proof_TY.docx
