# Supplementary material for: Collimated Microbeam Reveals that the Proportion of Non-Damaged Cells in Irradiated Blastoderm Determines the Success of Development in Medaka (Oryzias latipes) Embryos
Source: Biology (Basel). 2020 Dec 5;9(12):447. doi: 10.3390/biology9120447 (PMC7762064; doi:10.3390/biology9120447)
Supplement: Supplementary file 1 [file biology-09-00447-s001.zip › biology-970353-suppl final/Supplemental data/biology-970353-Suppl_GO analysis data.xlsx]

## Sheet: sheet1
nuclear division relating genes
gene ID	gene name	discription	IR5Gy_st11_4h/ cont_st11_4h.fc
ENSORLG00000005647	abraxas2	abraxas 2, BRISC complex subunit [Source:ZFIN;Acc:ZDB-GENE-040426-2491]	-1.4404
ENSORLG00000020003	rad51c	RAD51 paralog C [Source:ZFIN;Acc:ZDB-GENE-041010-204]	-1.43047
ENSORLG00000005446	nipbla	nipped-B homolog a (Drosophila) [Source:ZFIN;Acc:ZDB-GENE-060526-121]	-1.4051
ENSORLG00000012578	ndel1a	nudE neurodevelopment protein 1-like 1a [Source:ZFIN;Acc:ZDB-GENE-040115-2]	-1.3809
ENSORLG00000007360	smc1al	structural maintenance of chromosomes 1A, like [Source:ZFIN;Acc:ZDB-GENE-040426-57]	-1.35849
ENSORLG00000012705	cenpk	centromere protein K [Source:ZFIN;Acc:ZDB-GENE-090313-204]	-1.32852
ENSORLG00000012773	.	microtubule associated protein 10 [Source:NCBI gene;Acc:105355835]	-1.31174
ENSORLG00000009237	.	BUB1 mitotic checkpoint serine/threonine kinase [Source:NCBI gene;Acc:101169751]	-1.28272
ENSORLG00000003120	msrb1b	methionine sulfoxide reductase B1b [Source:ZFIN;Acc:ZDB-GENE-040912-88]	-1.27789
ENSORLG00000002076	kif11	kinesin family member 11 [Source:ZFIN;Acc:ZDB-GENE-020426-1]	-1.27568
ENSORLG00000006532	dsn1	DSN1 homolog, MIS12 kinetochore complex component [Source:ZFIN;Acc:ZDB-GENE-170110-2]	-1.23455
ENSORLG00000000813	fancd2	FA complementation group D2 [Source:ZFIN;Acc:ZDB-GENE-040116-5]	-1.23228
ENSORLG00000027911	slx4	SLX4 structure-specific endonuclease subunit homolog (S. cerevisiae) [Source:ZFIN;Acc:ZDB-GENE-050208-359]	-1.22274
ENSORLG00000004450	wrap73	WD repeat containing, antisense to TP73 [Source:ZFIN;Acc:ZDB-GENE-030131-6313]	-1.21957
ENSORLG00000009929	nuf2	NUF2, NDC80 kinetochore complex component, homolog [Source:ZFIN;Acc:ZDB-GENE-040426-1121]	-1.21576
ENSORLG00000004407	top2a	DNA topoisomerase II alpha [Source:ZFIN;Acc:ZDB-GENE-030131-2453]	-1.21493
ENSORLG00000015257	smc3	structural maintenance of chromosomes 3 [Source:ZFIN;Acc:ZDB-GENE-030131-3196]	-1.21291
ENSORLG00000023832	terb1	telomere repeat binding bouquet formation protein 1 [Source:ZFIN;Acc:ZDB-GENE-060503-732]	-1.21104
ENSORLG00000030010	.	chromosome 9 C9orf84 homolog [Source:NCBI gene;Acc:101173150]	-1.19849
ENSORLG00000017132	TOGARAM1	TOG array regulator of axonemal microtubules 1 [Source:HGNC Symbol;Acc:HGNC:19959]	-1.18641
ENSORLG00000005676	pds5a	PDS5 cohesin associated factor A [Source:ZFIN;Acc:ZDB-GENE-040426-1612]	-1.18391
ENSORLG00000008628	top2b	DNA topoisomerase II beta [Source:ZFIN;Acc:ZDB-GENE-041008-136]	-1.17903
ENSORLG00000015768	.	uncharacterized LOC101160375 [Source:NCBI gene;Acc:101160375]	-1.1742
ENSORLG00000007312	ndel1b	nudE neurodevelopment protein 1-like 1b [Source:ZFIN;Acc:ZDB-GENE-030131-5889]	-1.16955
ENSORLG00000010666	ncapg2	non-SMC condensin II complex, subunit G2 [Source:ZFIN;Acc:ZDB-GENE-070410-100]	-1.16531
ENSORLG00000002948	ercc4	excision repair cross-complementation group 4 [Source:ZFIN;Acc:ZDB-GENE-030131-5533]	-1.1563
ENSORLG00000006689	kif23	kinesin family member 23 [Source:ZFIN;Acc:ZDB-GENE-991019-4]	-1.14248
ENSORLG00000005009	wapla	WAPL cohesin release factor a [Source:ZFIN;Acc:ZDB-GENE-131010-1]	-1.12706
ENSORLG00000000760	mau2	MAU2 sister chromatid cohesion factor [Source:ZFIN;Acc:ZDB-GENE-050522-383]	-1.1263
ENSORLG00000026320	mlh1	mutL homolog 1, colon cancer, nonpolyposis type 2 (E. coli) [Source:ZFIN;Acc:ZDB-GENE-040426-1600]	-1.12597
ENSORLG00000030137	.	uncharacterized LOC101157349 [Source:NCBI gene;Acc:101157349]	-1.11479
ENSORLG00000001751	espl1	extra spindle pole bodies like 1, separase [Source:ZFIN;Acc:ZDB-GENE-030131-5188]	-1.09982
ENSORLG00000004660	dscc1	DNA replication and sister chromatid cohesion 1 [Source:ZFIN;Acc:ZDB-GENE-040912-35]	-1.09913
ENSORLG00000005936	KIF18A	kinesin family member 18A [Source:HGNC Symbol;Acc:HGNC:29441]	-1.09853
ENSORLG00000003648	pds5b	PDS5 cohesin associated factor B [Source:ZFIN;Acc:ZDB-GENE-091217-2]	-1.09019
ENSORLG00000010824	spdl1	spindle apparatus coiled-coil protein 1 [Source:ZFIN;Acc:ZDB-GENE-070928-7]	-1.08331
ENSORLG00000010625	mis12	MIS12 kinetochore complex component [Source:ZFIN;Acc:ZDB-GENE-040426-1372]	-1.082
ENSORLG00000005794	ncapg	non-SMC condensin I complex, subunit G [Source:ZFIN;Acc:ZDB-GENE-041111-282]	-1.07373
ENSORLG00000016038	ncaph	non-SMC condensin I complex, subunit H [Source:ZFIN;Acc:ZDB-GENE-070112-652]	-1.07033
ENSORLG00000028005	.	protein regulator of cytokinesis 1 [Source:NCBI gene;Acc:101159882]	-1.06535
ENSORLG00000017258	arhgef10	Rho guanine nucleotide exchange factor (GEF) 10 [Source:ZFIN;Acc:ZDB-GENE-030131-6210]	-1.06376
ENSORLG00000014821	brip1	BRCA1 interacting protein C-terminal helicase 1 [Source:ZFIN;Acc:ZDB-GENE-081107-11]	-1.05884
ENSORLG00000009938	cdca8	cell division cycle associated 8 [Source:ZFIN;Acc:ZDB-GENE-041114-171]	-1.05485
ENSORLG00000006173	incenp	Oryzias latipes inner centromere protein (incenp), mRNA. [Source:RefSeq mRNA;Acc:NM_001160431]	-1.05432
ENSORLG00000006520	sycp1	Oryzias latipes synaptonemal complex protein 1 (sycp1), mRNA. [Source:RefSeq mRNA;Acc:NM_001104726]	-1.05224
ENSORLG00000027208	waplb	WAPL cohesin release factor b [Source:ZFIN;Acc:ZDB-GENE-080220-45]	-1.04532
ENSORLG00000004426	tubg1	tubulin, gamma 1 [Source:ZFIN;Acc:ZDB-GENE-040426-836]	-1.03448
ENSORLG00000030038	bub1bb	BUB1 mitotic checkpoint serine/threonine kinase Bb [Source:ZFIN;Acc:ZDB-GENE-030829-51]	-1.03232
ENSORLG00000009754	.	cell division cycle associated 5 [Source:NCBI gene;Acc:101167219]	-1.02747
ENSORLG00000030316	MEI1	meiotic double-stranded break formation protein 1 [Source:HGNC Symbol;Acc:HGNC:28613]	-1.02652
ENSORLG00000015239	rad51d	RAD51 paralog D [Source:ZFIN;Acc:ZDB-GENE-040426-2490]	-1.02491
ENSORLG00000001312	CLASP1	cytoplasmic linker associated protein 1 [Source:HGNC Symbol;Acc:HGNC:17088]	-1.02239
ENSORLG00000030257	.	essential meiotic structure-specific endonuclease subunit 2 [Source:NCBI gene;Acc:105356554]	-1.01827
ENSORLG00000015261	chmp1a	charged multivesicular body protein 1A [Source:ZFIN;Acc:ZDB-GENE-040426-1474]	-1.01441
ENSORLG00000008918	rad54b	RAD54 homolog B [Source:ZFIN;Acc:ZDB-GENE-060810-50]	-1.01241
ENSORLG00000005465	ndc80	NDC80 kinetochore complex component [Source:ZFIN;Acc:ZDB-GENE-030131-904]	-1.00099
ENSORLG00000017291	mei4	meiosis-specific, MEI4 homolog (S. cerevisiae) [Source:ZFIN;Acc:ZDB-GENE-040724-211]	1
ENSORLG00000017037	hira	histone cell cycle regulator a [Source:ZFIN;Acc:ZDB-GENE-030131-6296]	1.00127
ENSORLG00000011377	CNTD1	cyclin N-terminal domain containing 1 [Source:HGNC Symbol;Acc:HGNC:26847]	1.01158
ENSORLG00000019964	NCAPH2	non-SMC condensin II complex subunit H2 [Source:HGNC Symbol;Acc:HGNC:25071]	1.01517
ENSORLG00000005653	PRC1	protein regulator of cytokinesis 1 [Source:HGNC Symbol;Acc:HGNC:9341]	1.02473
ENSORLG00000009080	spice1	spindle and centriole associated protein 1 [Source:ZFIN;Acc:ZDB-GENE-041212-64]	1.02505
ENSORLG00000011760	clasp2	cytoplasmic linker associated protein 2 [Source:ZFIN;Acc:ZDB-GENE-040426-2343]	1.03796
ENSORLG00000001944	KIF23	kinesin family member 23 [Source:HGNC Symbol;Acc:HGNC:6392]	1.04516
ENSORLG00000006878	kifc1	kinesin family member C1 [Source:ZFIN;Acc:ZDB-GENE-000208-21]	1.04724
ENSORLG00000008085	xiap	X-linked inhibitor of apoptosis [Source:ZFIN;Acc:ZDB-GENE-030825-7]	1.05606
ENSORLG00000012177	.	shugoshin 1 [Source:NCBI gene;Acc:100192403]	1.06984
ENSORLG00000029808	nusap1	nucleolar and spindle associated protein 1 [Source:ZFIN;Acc:ZDB-GENE-030827-5]	1.07801
ENSORLG00000005535	rad21	Oryzias latipes RAD21 cohesin complex component (rad21), mRNA. [Source:RefSeq mRNA;Acc:NM_001104691]	1.08108
ENSORLG00000008063	trip13	thyroid hormone receptor interactor 13 [Source:ZFIN;Acc:ZDB-GENE-040426-1488]	1.08512
ENSORLG00000003345	znf207b	zinc finger protein 207, b [Source:ZFIN;Acc:ZDB-GENE-030131-7377]	1.09587
ENSORLG00000001012	.	pituitary tumor-transforming 1 [Source:NCBI gene;Acc:101159111]	1.09821
ENSORLG00000024940	mad1l1	mitotic arrest deficient 1 like 1 [Source:ZFIN;Acc:ZDB-GENE-040426-1081]	1.10212
ENSORLG00000002849	dmc1	Oryzias latipes DNA meiotic recombinase 1 (dmc1), mRNA. [Source:RefSeq mRNA;Acc:NM_001136516]	1.10993
ENSORLG00000017821	rad51	RAD51 recombinase [Source:ZFIN;Acc:ZDB-GENE-040426-2286]	1.11156
ENSORLG00000009144	msh5	mutS homolog 5 [Source:ZFIN;Acc:ZDB-GENE-131127-632]	1.11568
ENSORLG00000008431	mnd1	meiotic nuclear divisions 1 homolog (S. cerevisiae) [Source:ZFIN;Acc:ZDB-GENE-040801-116]	1.1426
ENSORLG00000002958	rad54l	RAD54 like [Source:ZFIN;Acc:ZDB-GENE-040426-968]	1.14331
ENSORLG00000003076	msh3	mutS homolog 3 (E. coli) [Source:ZFIN;Acc:ZDB-GENE-060526-307]	1.1515
ENSORLG00000029153	bccip	BRCA2 and CDKN1A interacting protein [Source:NCBI gene;Acc:101165354]	1.17899
ENSORLG00000009462	msto1	misato 1, mitochondrial distribution and morphology regulator [Source:ZFIN;Acc:ZDB-GENE-030131-6238]	1.18072
ENSORLG00000003492	mus81	MUS81 structure-specific endonuclease subunit [Source:ZFIN;Acc:ZDB-GENE-040426-2923]	1.18497
ENSORLG00000004465	psmc3ip	PSMC3 interacting protein [Source:ZFIN;Acc:ZDB-GENE-040625-125]	1.18687
ENSORLG00000027336	birc5b	baculoviral IAP repeat containing 5b [Source:ZFIN;Acc:ZDB-GENE-030826-2]	1.19118
ENSORLG00000009116	naa50	N(alpha)-acetyltransferase 50, NatE catalytic subunit [Source:ZFIN;Acc:ZDB-GENE-040801-142]	1.19174
ENSORLG00000023926	chtf8	chromosome transmission fidelity factor 8 [Source:NCBI gene;Acc:101165976]	1.19222
ENSORLG00000003570	CENPS	centromere protein S [Source:HGNC Symbol;Acc:HGNC:23163]	1.20342
ENSORLG00000000793	NDE1 (1 of many)	nudE neurodevelopment protein 1 [Source:HGNC Symbol;Acc:HGNC:17619]	1.20774
ENSORLG00000022037	abraxas1	abraxas 1, BRCA1 A complex subunit [Source:ZFIN;Acc:ZDB-GENE-041010-70]	1.20906
ENSORLG00000021809	MZT1	mitotic spindle organizing protein 1 [Source:HGNC Symbol;Acc:HGNC:33830]	1.23602
ENSORLG00000013657	ccnb1	cyclin B1 [Source:ZFIN;Acc:ZDB-GENE-000406-10]	1.23794
ENSORLG00000028145	nsl1	NSL1, MIS12 kinetochore complex component [Source:ZFIN;Acc:ZDB-GENE-041014-362]	1.25271
ENSORLG00000023757	.	centromere protein X [Source:NCBI gene;Acc:101171669]	1.25542
ENSORLG00000016362	PHF13	PHD finger protein 13 [Source:HGNC Symbol;Acc:HGNC:22983]	1.26131
ENSORLG00000025822	spata22	spermatogenesis associated 22 [Source:ZFIN;Acc:ZDB-GENE-170421-1]	1.27589
ENSORLG00000005041	.	borealin-2 [Source:NCBI gene;Acc:101168655]	1.28268
ENSORLG00000023077	znf207a	zinc finger protein 207, a [Source:ZFIN;Acc:ZDB-GENE-040426-2273]	1.30332
ENSORLG00000001014	.	non-SMC condensin II complex subunit D3 [Source:NCBI gene;Acc:101164995]	1.3118
ENSORLG00000011654	.	SPO11, initiator of meiotic double stranded breaks [Source:NCBI gene;Acc:100125486]	1.32352
ENSORLG00000007222	CCNB1IP1	cyclin B1 interacting protein 1 [Source:HGNC Symbol;Acc:HGNC:19437]	1.35822
ENSORLG00000024872	map9	microtubule-associated protein 9 [Source:ZFIN;Acc:ZDB-GENE-080225-36]	1.44874
DNA repair relating genes
gene ID	gene name	discription	IR5Gy_st11_4h/ cont_st11_4h.fc
ENSORLG00000003486	pms2	PMS1 homolog 2, mismatch repair system component [Source:ZFIN;Acc:ZDB-GENE-030131-686]	-1.48352
ENSORLG00000004585	.	BRCA1, DNA repair associated [Source:NCBI gene;Acc:101160694]	-1.46996
ENSORLG00000009450	nbn	nibrin [Source:ZFIN;Acc:ZDB-GENE-041008-35]	-1.43633
ENSORLG00000024728	.	partner and localizer of BRCA2 [Source:NCBI gene;Acc:105354434]	-1.4358
ENSORLG00000006609	fance	FA complementation group E [Source:ZFIN;Acc:ZDB-GENE-060510-5]	-1.43112
ENSORLG00000020003	rad51c	RAD51 paralog C [Source:ZFIN;Acc:ZDB-GENE-041010-204]	-1.43047
ENSORLG00000011648	fanci	FA complementation group I [Source:ZFIN;Acc:ZDB-GENE-030131-2905]	-1.4272
ENSORLG00000023704	.	high mobility group protein HMGI-C [Source:NCBI gene;Acc:101155422]	-1.42195
ENSORLG00000005446	nipbla	nipped-B homolog a (Drosophila) [Source:ZFIN;Acc:ZDB-GENE-060526-121]	-1.4051
ENSORLG00000016499	mlh3	mutL homolog 3 (E. coli) [Source:ZFIN;Acc:ZDB-GENE-060810-45]	-1.36885
ENSORLG00000008110	blm	Oryzias latipes Bloom syndrome RecQ like helicase (blm), mRNA. [Source:RefSeq mRNA;Acc:NM_001104650]	-1.36528
ENSORLG00000007360	smc1al	structural maintenance of chromosomes 1A, like [Source:ZFIN;Acc:ZDB-GENE-040426-57]	-1.35849
ENSORLG00000002376	.	RBBP8 N-terminal like [Source:NCBI gene;Acc:101164151]	-1.34824
ENSORLG00000015066	timeless	timeless circadian clock [Source:ZFIN;Acc:ZDB-GENE-030131-8978]	-1.32987
ENSORLG00000018028	ino80	INO80 complex subunit [Source:ZFIN;Acc:ZDB-GENE-041014-72]	-1.329
ENSORLG00000010268	msh2	mutS homolog 2 (E. coli) [Source:ZFIN;Acc:ZDB-GENE-040426-2932]	-1.32053
ENSORLG00000005068	dot1l	DOT1-like histone H3K79 methyltransferase [Source:ZFIN;Acc:ZDB-GENE-060503-341]	-1.31168
ENSORLG00000004560	ercc8	excision repair cross-complementation group 8 [Source:ZFIN;Acc:ZDB-GENE-041010-60]	-1.30763
ENSORLG00000015090	pms1	PMS1 homolog 1, mismatch repair system component [Source:ZFIN;Acc:ZDB-GENE-030616-528]	-1.29638
ENSORLG00000002833	xpc	xeroderma pigmentosum, complementation group C [Source:ZFIN;Acc:ZDB-GENE-030131-8461]	-1.29294
ENSORLG00000026539	rec8b	REC8 meiotic recombination protein b [Source:ZFIN;Acc:ZDB-GENE-060421-4898]	-1.28744
ENSORLG00000006352	cetn2	centrin, EF-hand protein, 2 [Source:ZFIN;Acc:ZDB-GENE-091118-94]	-1.28537
ENSORLG00000029036	fan1	FANCD2 and FANCI associated nuclease 1 [Source:ZFIN;Acc:ZDB-GENE-030131-6225]	-1.27014
ENSORLG00000000527	mcm7	minichromosome maintenance complex component 7 [Source:ZFIN;Acc:ZDB-GENE-020419-27]	-1.27002
ENSORLG00000001399	ddb1	damage-specific DNA binding protein 1 [Source:ZFIN;Acc:ZDB-GENE-040426-1272]	-1.25645
ENSORLG00000030193	.	BRCA2, DNA repair associated [Source:NCBI gene;Acc:101156345]	-1.25624
ENSORLG00000011268	smchd1	structural maintenance of chromosomes flexible hinge domain containing 1 [Source:ZFIN;Acc:ZDB-GENE-050211-6]	-1.2552
ENSORLG00000001329	tdg.2	thymine DNA glycosylase, tandem duplicate 2 [Source:ZFIN;Acc:ZDB-GENE-131121-30]	-1.25367
ENSORLG00000016187	mcm3	minichromosome maintenance complex component 3 [Source:ZFIN;Acc:ZDB-GENE-020419-4]	-1.24716
ENSORLG00000002254	mms22l	MMS22-like, DNA repair protein [Source:ZFIN;Acc:ZDB-GENE-030131-3869]	-1.24038
ENSORLG00000024497	GEN1	GEN1, Holliday junction 5' flap endonuclease [Source:HGNC Symbol;Acc:HGNC:26881]	-1.23409
ENSORLG00000012868	pole2	polymerase (DNA directed), epsilon 2 [Source:ZFIN;Acc:ZDB-GENE-020419-16]	-1.23395
ENSORLG00000000813	fancd2	FA complementation group D2 [Source:ZFIN;Acc:ZDB-GENE-040116-5]	-1.23228
ENSORLG00000004984	ercc5	excision repair cross-complementation group 5 [Source:ZFIN;Acc:ZDB-GENE-050327-28]	-1.23115
ENSORLG00000000840	polm	polymerase (DNA directed), mu [Source:ZFIN;Acc:ZDB-GENE-040426-911]	-1.23025
ENSORLG00000027911	slx4	SLX4 structure-specific endonuclease subunit homolog (S. cerevisiae) [Source:ZFIN;Acc:ZDB-GENE-050208-359]	-1.22274
ENSORLG00000003282	trrap	transformation/transcription domain-associated protein [Source:ZFIN;Acc:ZDB-GENE-050809-47]	-1.20158
ENSORLG00000011074	msh6	mutS homolog 6 (E. coli) [Source:ZFIN;Acc:ZDB-GENE-020905-3]	-1.19756
ENSORLG00000005576	rfc1	replication factor C (activator 1) 1 [Source:ZFIN;Acc:ZDB-GENE-070410-99]	-1.19734
ENSORLG00000015186	xrcc1	X-ray repair complementing defective repair in Chinese hamster cells 1 [Source:ZFIN;Acc:ZDB-GENE-040822-30]	-1.19671
ENSORLG00000005168	mpg	N-methylpurine DNA glycosylase [Source:ZFIN;Acc:ZDB-GENE-070410-121]	-1.1955
ENSORLG00000005676	pds5a	PDS5 cohesin associated factor A [Source:ZFIN;Acc:ZDB-GENE-040426-1612]	-1.18391
ENSORLG00000003631	.	FA core complex associated protein 100 [Source:NCBI gene;Acc:101170306]	-1.18208
ENSORLG00000002785	si:ch211-141o9.10	si:ch211-141o9.10 [Source:ZFIN;Acc:ZDB-GENE-130603-5]	-1.17446
ENSORLG00000013691	parp1	poly (ADP-ribose) polymerase 1 [Source:ZFIN;Acc:ZDB-GENE-030131-3955]	-1.17112
ENSORLG00000025182	.	ubiquitin interaction motif containing 1 [Source:NCBI gene;Acc:101166205]	-1.17099
ENSORLG00000011329	mcm6	minichromosome maintenance complex component 6 [Source:ZFIN;Acc:ZDB-GENE-030909-6]	-1.16652
ENSORLG00000001437	alkbh3	alkB homolog 3, alpha-ketoglutarate-dependent dioxygenase [Source:ZFIN;Acc:ZDB-GENE-040801-254]	-1.1634
ENSORLG00000002948	ercc4	excision repair cross-complementation group 4 [Source:ZFIN;Acc:ZDB-GENE-030131-5533]	-1.1563
ENSORLG00000000718	UBE2O	ubiquitin conjugating enzyme E2 O [Source:HGNC Symbol;Acc:HGNC:29554]	-1.153
ENSORLG00000002724	cdc45	CDC45 cell division cycle 45 homolog (S. cerevisiae) [Source:ZFIN;Acc:ZDB-GENE-040426-2710]	-1.15279
ENSORLG00000017467	mcm4	minichromosome maintenance complex component 4 [Source:ZFIN;Acc:ZDB-GENE-030131-9544]	-1.1452
ENSORLG00000001413	mcm8	minichromosome maintenance 8 homologous recombination repair factor [Source:ZFIN;Acc:ZDB-GENE-120927-1]	-1.14225
ENSORLG00000001695	fancl	FA complementation group L [Source:ZFIN;Acc:ZDB-GENE-040426-1045]	-1.14203
ENSORLG00000009364	polk	polymerase (DNA directed) kappa [Source:ZFIN;Acc:ZDB-GENE-060526-137]	-1.1404
ENSORLG00000011359	pold1	polymerase (DNA directed), delta 1, catalytic subunit [Source:ZFIN;Acc:ZDB-GENE-060429-1]	-1.13908
ENSORLG00000017835	fancb	FA complementation group B [Source:ZFIN;Acc:ZDB-GENE-060510-1]	-1.13843
ENSORLG00000003191	mcm2	minichromosome maintenance complex component 2 [Source:ZFIN;Acc:ZDB-GENE-020419-24]	-1.13694
ENSORLG00000009045	ercc6	excision repair cross-complementation group 6 [Source:ZFIN;Acc:ZDB-GENE-070228-1]	-1.13351
ENSORLG00000004956	cdc7	cell division cycle 7 homolog (S. cerevisiae) [Source:ZFIN;Acc:ZDB-GENE-041114-113]	-1.13045
ENSORLG00000001678	rad50	RAD50 homolog, double strand break repair protein [Source:ZFIN;Acc:ZDB-GENE-050506-110]	-1.12789
ENSORLG00000026320	mlh1	mutL homolog 1, colon cancer, nonpolyposis type 2 (E. coli) [Source:ZFIN;Acc:ZDB-GENE-040426-1600]	-1.12597
ENSORLG00000009768	cry-dash	cryptochrome DASH [Source:ZFIN;Acc:ZDB-GENE-040617-2]	-1.12006
ENSORLG00000012306	slx1b	SLX1 homolog B, structure-specific endonuclease subunit [Source:ZFIN;Acc:ZDB-GENE-130530-826]	-1.11508
ENSORLG00000009842	zfyve26	zinc finger, FYVE domain containing 26 [Source:ZFIN;Acc:ZDB-GENE-030131-3286]	-1.11359
ENSORLG00000020811	XPA	XPA, DNA damage recognition and repair factor [Source:HGNC Symbol;Acc:HGNC:12814]	-1.1115
ENSORLG00000011127	mta1	metastasis associated 1 [Source:ZFIN;Acc:ZDB-GENE-131121-353]	-1.10916
ENSORLG00000010517	mcm5	minichromosome maintenance complex component 5 [Source:ZFIN;Acc:ZDB-GENE-021209-1]	-1.10886
ENSORLG00000015208	lig3	ligase III, DNA, ATP-dependent [Source:ZFIN;Acc:ZDB-GENE-030131-8453]	-1.10839
ENSORLG00000003648	pds5b	PDS5 cohesin associated factor B [Source:ZFIN;Acc:ZDB-GENE-091217-2]	-1.09019
ENSORLG00000011612	gins4	GINS complex subunit 4 (Sld5 homolog) [Source:ZFIN;Acc:ZDB-GENE-040801-59]	-1.09006
ENSORLG00000014053	apex2	APEX nuclease (apurinic/apyrimidinic endonuclease) 2 [Source:ZFIN;Acc:ZDB-GENE-040426-835]	-1.08963
ENSORLG00000001791	exo1	exonuclease 1 [Source:ZFIN;Acc:ZDB-GENE-040426-2828]	-1.08869
ENSORLG00000002549	lig1	ligase I, DNA, ATP-dependent [Source:ZFIN;Acc:ZDB-GENE-110404-2]	-1.08843
ENSORLG00000015667	.	polynucleotide kinase 3'-phosphatase [Source:NCBI gene;Acc:101167386]	-1.08806
ENSORLG00000010704	gtf2h4	general transcription factor IIH, polypeptide 4 [Source:ZFIN;Acc:ZDB-GENE-030131-6779]	-1.08727
ENSORLG00000012276	nucks1a	nuclear casein kinase and cyclin-dependent kinase substrate 1a [Source:ZFIN;Acc:ZDB-GENE-040912-175]	-1.08688
ENSORLG00000005421	dmap1	DNA methyltransferase 1 associated protein 1 [Source:ZFIN;Acc:ZDB-GENE-040426-748]	-1.07945
ENSORLG00000005874	rad1	RAD1 checkpoint DNA exonuclease [Source:NCBI gene;Acc:101166067]	-1.07873
ENSORLG00000000860	polg2	polymerase (DNA directed), gamma 2, accessory subunit [Source:ZFIN;Acc:ZDB-GENE-060810-116]	-1.07732
ENSORLG00000006904	rexo4	REX4 homolog, 3'-5' exonuclease [Source:ZFIN;Acc:ZDB-GENE-050411-124]	-1.07286
ENSORLG00000000737	rfwd3	ring finger and WD repeat domain 3 [Source:ZFIN;Acc:ZDB-GENE-120529-1]	-1.06775
ENSORLG00000007259	mre11a	MRE11 homolog A, double strand break repair nuclease [Source:ZFIN;Acc:ZDB-GENE-040426-2638]	-1.06746
ENSORLG00000005624	rad23b	RAD23 homolog B, nucleotide excision repair protein [Source:ZFIN;Acc:ZDB-GENE-040426-1487]	-1.0641
ENSORLG00000014821	brip1	BRCA1 interacting protein C-terminal helicase 1 [Source:ZFIN;Acc:ZDB-GENE-081107-11]	-1.05884
ENSORLG00000003501	HUS1B	HUS1 checkpoint clamp component B [Source:HGNC Symbol;Acc:HGNC:16485]	-1.05728
ENSORLG00000005886	gtf2h3	general transcription factor IIH, polypeptide 3 [Source:ZFIN;Acc:ZDB-GENE-040718-302]	-1.05692
ENSORLG00000006520	sycp1	Oryzias latipes synaptonemal complex protein 1 (sycp1), mRNA. [Source:RefSeq mRNA;Acc:NM_001104726]	-1.05224
ENSORLG00000001570	ercc2	excision repair cross-complementation group 2 [Source:ZFIN;Acc:ZDB-GENE-040426-997]	-1.04806
ENSORLG00000003532	ssrp1a	structure specific recognition protein 1a [Source:ZFIN;Acc:ZDB-GENE-031118-9]	-1.04743
ENSORLG00000003473	rad9a	RAD9 checkpoint clamp component A [Source:ZFIN;Acc:ZDB-GENE-040426-935]	-1.04019
ENSORLG00000018059	ube2al	ubiquitin conjugating enzyme E2 A, like [Source:ZFIN;Acc:ZDB-GENE-030131-4195]	-1.03867
ENSORLG00000025423	XRCC2	X-ray repair cross complementing 2 [Source:HGNC Symbol;Acc:HGNC:12829]	-1.0372
ENSORLG00000015466	mcm9	minichromosome maintenance 9 homologous recombination repair factor [Source:ZFIN;Acc:ZDB-GENE-041014-310]	-1.03326
ENSORLG00000016455	smarcal1	SWI/SNF related, matrix associated, actin dependent regulator of chromatin, subfamily a-like 1 [Source:ZFIN;Acc:ZDB-GENE-041210-303]	-1.02843
ENSORLG00000009754	.	cell division cycle associated 5 [Source:NCBI gene;Acc:101167219]	-1.02747
ENSORLG00000012294	recql5	RecQ helicase-like 5 [Source:ZFIN;Acc:ZDB-GENE-071214-1]	-1.02555
ENSORLG00000015239	rad51d	RAD51 paralog D [Source:ZFIN;Acc:ZDB-GENE-040426-2490]	-1.02491
ENSORLG00000011976	rnf8	ring finger protein 8, E3 ubiquitin protein ligase [Source:ZFIN;Acc:ZDB-GENE-040426-849]	-1.02376
ENSORLG00000010758	ogg1	8-oxoguanine DNA glycosylase [Source:ZFIN;Acc:ZDB-GENE-070112-932]	-1.02371
ENSORLG00000026493	fbxo18	F-box protein helicase 1 [Source:ZFIN;Acc:ZDB-GENE-041210-99]	-1.02263
ENSORLG00000003806	actr5	ARP5 actin related protein 5 homolog [Source:ZFIN;Acc:ZDB-GENE-040426-2877]	-1.02228
ENSORLG00000020359	neil3	nei-like DNA glycosylase 3 [Source:ZFIN;Acc:ZDB-GENE-041114-18]	-1.01918
ENSORLG00000030257	.	essential meiotic structure-specific endonuclease subunit 2 [Source:NCBI gene;Acc:105356554]	-1.01827
ENSORLG00000022656	mgmt	O-6-methylguanine-DNA methyltransferase [Source:ZFIN;Acc:ZDB-GENE-120614-1]	-1.01692
ENSORLG00000017587	sprtn	SprT-like N-terminal domain [Source:ZFIN;Acc:ZDB-GENE-170317-1]	-1.01293
ENSORLG00000008918	rad54b	RAD54 homolog B [Source:ZFIN;Acc:ZDB-GENE-060810-50]	-1.01241
ENSORLG00000004856	rpa1	replication protein A1 [Source:ZFIN;Acc:ZDB-GENE-030912-3]	-1.0098
ENSORLG00000006073	gtf2h1	general transcription factor IIH, polypeptide 1 [Source:ZFIN;Acc:ZDB-GENE-040912-164]	-1.00972
ENSORLG00000014455	tdp1	tyrosyl-DNA phosphodiesterase 1 [Source:ZFIN;Acc:ZDB-GENE-090909-1]	-1.00939
ENSORLG00000009844	.	DNA repair protein XRCC4 [Source:NCBI gene;Acc:101159022]	-1.00347
ENSORLG00000012553	.	SWI/SNF-related matrix-associated actin-dependent regulator of chromatin subfamily B member 1 [Source:NCBI gene;Acc:101169626]	-1.00346
ENSORLG00000004324	zranb3	zinc finger, RAN-binding domain containing 3 [Source:ZFIN;Acc:ZDB-GENE-060712-1]	-1.00332
ENSORLG00000006139	kif22	kinesin family member 22 [Source:ZFIN;Acc:ZDB-GENE-080204-34]	1.00335
ENSORLG00000016225	ercc1	excision repair cross-complementation group 1 [Source:ZFIN;Acc:ZDB-GENE-040426-2606]	1.00921
ENSORLG00000003366	actr8	ARP8 actin related protein 8 homolog [Source:ZFIN;Acc:ZDB-GENE-030131-5065]	1.00942
ENSORLG00000006334	smpd2b	sphingomyelin phosphodiesterase 2b, neutral membrane (neutral sphingomyelinase) [Source:ZFIN;Acc:ZDB-GENE-130530-640]	1.00952
ENSORLG00000012462	cry5	cryptochrome circadian clock 5 [Source:ZFIN;Acc:ZDB-GENE-010426-8]	1.01373
ENSORLG00000004393	ercc3	excision repair cross-complementation group 3 [Source:ZFIN;Acc:ZDB-GENE-030131-3043]	1.01393
ENSORLG00000026466	SMARCB1	SWI/SNF related, matrix associated, actin dependent regulator of chromatin, subfamily b, member 1 [Source:HGNC Symbol;Acc:HGNC:11103]	1.01609
ENSORLG00000025770	nsmce1	NSE1 homolog, SMC5-SMC6 complex component [Source:ZFIN;Acc:ZDB-GENE-040718-289]	1.01727
ENSORLG00000016606	rad23aa	RAD23 homolog A, nucleotide excision repair protein a [Source:ZFIN;Acc:ZDB-GENE-040808-59]	1.02931
ENSORLG00000029116	fancc	FA complementation group C [Source:ZFIN;Acc:ZDB-GENE-060510-2]	1.03029
ENSORLG00000012875	poll	polymerase (DNA directed), lambda [Source:ZFIN;Acc:ZDB-GENE-040426-2712]	1.03144
ENSORLG00000028550	gtf2h2	general transcription factor IIH, polypeptide 2 [Source:ZFIN;Acc:ZDB-GENE-030131-1959]	1.03187
ENSORLG00000026743	nudt1	nudix hydrolase 1 [Source:NCBI gene;Acc:101169700]	1.03223
ENSORLG00000029322	tdg.1	thymine DNA glycosylase, tandem duplicate 1 [Source:ZFIN;Acc:ZDB-GENE-050522-44]	1.03283
ENSORLG00000006574	smc5	structural maintenance of chromosomes 5 [Source:ZFIN;Acc:ZDB-GENE-061013-288]	1.03591
ENSORLG00000008418	fancg	Oryzias latipes FA complementation group G (fancg), mRNA. [Source:RefSeq mRNA;Acc:NM_001104766]	1.03627
ENSORLG00000004666	prpf19	pre-mRNA processing factor 19 [Source:ZFIN;Acc:ZDB-GENE-030131-263]	1.03774
ENSORLG00000017263	wrnip1	Werner helicase interacting protein 1 [Source:ZFIN;Acc:ZDB-GENE-040426-2415]	1.03843
ENSORLG00000025400	swi5	SWI5 homologous recombination repair protein [Source:NCBI gene;Acc:101158369]	1.0414
ENSORLG00000010869	.	UV stimulated scaffold protein A [Source:NCBI gene;Acc:101166396]	1.04174
ENSORLG00000019721	wdhd1	WD repeat and HMG-box DNA binding protein 1 [Source:ZFIN;Acc:ZDB-GENE-030131-1665]	1.04466
ENSORLG00000011593	nsmce4a	NSE4 homolog A, SMC5-SMC6 complex component [Source:ZFIN;Acc:ZDB-GENE-050522-111]	1.04763
ENSORLG00000003709	rfc3	replication factor C (activator 1) 3 [Source:ZFIN;Acc:ZDB-GENE-020809-3]	1.05011
ENSORLG00000004041	lig4	ligase IV, DNA, ATP-dependent [Source:ZFIN;Acc:ZDB-GENE-070820-10]	1.05327
ENSORLG00000007126	unga	uracil DNA glycosylase a [Source:ZFIN;Acc:ZDB-GENE-040426-900]	1.05983
ENSORLG00000010521	rad52	RAD52 homolog, DNA repair protein [Source:ZFIN;Acc:ZDB-GENE-050731-10]	1.06517
ENSORLG00000011049	mbd4	methyl-CpG binding domain protein 4 [Source:ZFIN;Acc:ZDB-GENE-040213-1]	1.0687
ENSORLG00000012853	recql	RecQ helicase-like [Source:ZFIN;Acc:ZDB-GENE-050809-134]	1.07108
ENSORLG00000009973	.	ubiquitin-conjugating enzyme E2 variant 1 [Source:NCBI gene;Acc:101155761]	1.07363
ENSORLG00000004871	rmi2	RecQ mediated genome instability 2 [Source:ZFIN;Acc:ZDB-GENE-131125-13]	1.07415
ENSORLG00000017304	dclre1c	DNA cross-link repair 1C, PSO2 homolog (S. cerevisiae) [Source:ZFIN;Acc:ZDB-GENE-041210-72]	1.07549
ENSORLG00000014346	PCLAF	PCNA clamp associated factor [Source:HGNC Symbol;Acc:HGNC:28961]	1.07557
ENSORLG00000006361	fen1	flap structure-specific endonuclease 1 [Source:ZFIN;Acc:ZDB-GENE-031112-11]	1.07796
ENSORLG00000003859	.	mutY DNA glycosylase [Source:NCBI gene;Acc:101160544]	1.07936
ENSORLG00000015813	rad51ap1	RAD51 associated protein 1 [Source:ZFIN;Acc:ZDB-GENE-050419-96]	1.07973
ENSORLG00000005535	rad21	Oryzias latipes RAD21 cohesin complex component (rad21), mRNA. [Source:RefSeq mRNA;Acc:NM_001104691]	1.08108
ENSORLG00000000752	parp3	poly (ADP-ribose) polymerase family, member 3 [Source:ZFIN;Acc:ZDB-GENE-030131-7435]	1.08488
ENSORLG00000029026	rad18	RAD18 E3 ubiquitin protein ligase [Source:ZFIN;Acc:ZDB-GENE-040426-745]	1.08651
ENSORLG00000002322	pold3	polymerase (DNA-directed), delta 3, accessory subunit [Source:ZFIN;Acc:ZDB-GENE-060512-59]	1.08936
ENSORLG00000008719	nabp1a	nucleic acid binding protein 1a [Source:ZFIN;Acc:ZDB-GENE-041212-71]	1.08951
ENSORLG00000006526	polh	polymerase (DNA directed), eta [Source:ZFIN;Acc:ZDB-GENE-060421-4949]	1.09076
ENSORLG00000008579	pif1	PIF1 5'-to-3' DNA helicase homolog (S. cerevisiae) [Source:ZFIN;Acc:ZDB-GENE-030131-4928]	1.09122
ENSORLG00000000053	rfc4	replication factor C (activator 1) 4 [Source:ZFIN;Acc:ZDB-GENE-040824-3]	1.09634
ENSORLG00000027331	ube2nb (1 of many)	ubiquitin-conjugating enzyme E2Nb [Source:ZFIN;Acc:ZDB-GENE-040426-1291]	1.09688
ENSORLG00000028771	sfr1	SWI5-dependent homologous recombination repair protein 1 [Source:ZFIN;Acc:ZDB-GENE-070410-27]	1.09908
ENSORLG00000002509	polb	polymerase (DNA directed), beta [Source:ZFIN;Acc:ZDB-GENE-040830-1]	1.1067
ENSORLG00000028798	rbm17	RNA binding motif protein 17 [Source:ZFIN;Acc:ZDB-GENE-040426-817]	1.10756
ENSORLG00000018805	rfc2	replication factor C (activator 1) 2 [Source:ZFIN;Acc:ZDB-GENE-050306-29]	1.10767
ENSORLG00000001398	ruvbl1	RuvB-like AAA ATPase 1 [Source:ZFIN;Acc:ZDB-GENE-030109-2]	1.1079
ENSORLG00000002849	dmc1	Oryzias latipes DNA meiotic recombinase 1 (dmc1), mRNA. [Source:RefSeq mRNA;Acc:NM_001136516]	1.10993
ENSORLG00000017821	rad51	RAD51 recombinase [Source:ZFIN;Acc:ZDB-GENE-040426-2286]	1.11156
ENSORLG00000003368	RPA1 (1 of many)	replication protein A1 [Source:HGNC Symbol;Acc:HGNC:10289]	1.11176
ENSORLG00000009144	msh5	mutS homolog 5 [Source:ZFIN;Acc:ZDB-GENE-131127-632]	1.11568
ENSORLG00000018009	ap5s1	adaptor related protein complex 5 subunit sigma 1 [Source:ZFIN;Acc:ZDB-GENE-090313-184]	1.11751
ENSORLG00000006237	aptx	aprataxin [Source:NCBI gene;Acc:101162025]	1.12045
ENSORLG00000014309	rpa2	replication protein A2 [Source:ZFIN;Acc:ZDB-GENE-010131-3]	1.12297
ENSORLG00000012078	ruvbl2	RuvB-like AAA ATPase 2 [Source:ZFIN;Acc:ZDB-GENE-030109-1]	1.12665
ENSORLG00000002937	pcna	proliferating cell nuclear antigen [Source:ZFIN;Acc:ZDB-GENE-000210-8]	1.12925
ENSORLG00000030400	nsmce2	NSE2 (MMS21) homolog, SMC5-SMC6 complex SUMO ligase [Source:ZFIN;Acc:ZDB-GENE-081022-128]	1.14322
ENSORLG00000002958	rad54l	RAD54 like [Source:ZFIN;Acc:ZDB-GENE-040426-968]	1.14331
ENSORLG00000003076	msh3	mutS homolog 3 (E. coli) [Source:ZFIN;Acc:ZDB-GENE-060526-307]	1.1515
ENSORLG00000012378	apex1	APEX nuclease (multifunctional DNA repair enzyme) 1 [Source:ZFIN;Acc:ZDB-GENE-040426-2761]	1.15175
ENSORLG00000001071	rfc5	replication factor C (activator 1) 5 [Source:ZFIN;Acc:ZDB-GENE-040907-1]	1.15265
ENSORLG00000009040	zgc:66475	zgc:66475 [Source:ZFIN;Acc:ZDB-GENE-040426-1644]	1.15733
ENSORLG00000026484	ube2v2	ubiquitin-conjugating enzyme E2 variant 2 [Source:ZFIN;Acc:ZDB-GENE-040426-2919]	1.16041
ENSORLG00000015155	rev3l	REV3-like, polymerase (DNA directed), zeta, catalytic subunit [Source:ZFIN;Acc:ZDB-GENE-050302-55]	1.16165
ENSORLG00000002436	xrcc6	X-ray repair complementing defective repair in Chinese hamster cells 6 [Source:ZFIN;Acc:ZDB-GENE-030131-6420]	1.1651
ENSORLG00000022728	xrcc4	X-ray repair complementing defective repair in Chinese hamster cells 4 [Source:ZFIN;Acc:ZDB-GENE-040426-1755]	1.17009
ENSORLG00000025560	faap24	FA core complex associated protein 24 [Source:ZFIN;Acc:ZDB-GENE-070410-53]	1.17933
ENSORLG00000006657	ddb2	damage-specific DNA binding protein 2 [Source:ZFIN;Acc:ZDB-GENE-050419-169]	1.18032
ENSORLG00000000931	ube2a	ubiquitin-conjugating enzyme E2A (RAD6 homolog) [Source:ZFIN;Acc:ZDB-GENE-030616-72]	1.18105
ENSORLG00000003492	mus81	MUS81 structure-specific endonuclease subunit [Source:ZFIN;Acc:ZDB-GENE-040426-2923]	1.18497
ENSORLG00000017335	.	RAD17 checkpoint clamp loader component [Source:NCBI gene;Acc:101168964]	1.18727
ENSORLG00000015749	mnat1	MNAT CDK-activating kinase assembly factor 1 [Source:ZFIN;Acc:ZDB-GENE-041010-203]	1.1905
ENSORLG00000013308	polr2i	polymerase (RNA) II (DNA directed) polypeptide I [Source:ZFIN;Acc:ZDB-GENE-041010-106]	1.1925
ENSORLG00000011679	nthl1	nth-like DNA glycosylase 1 [Source:ZFIN;Acc:ZDB-GENE-120511-4]	1.19953
ENSORLG00000000951	ube2b	ubiquitin-conjugating enzyme E2B (RAD6 homolog) [Source:ZFIN;Acc:ZDB-GENE-040718-247]	1.2019
ENSORLG00000003570	CENPS	centromere protein S [Source:HGNC Symbol;Acc:HGNC:23163]	1.20342
ENSORLG00000029145	rpa3	replication protein A3 [Source:NCBI gene;Acc:101169870]	1.20696
ENSORLG00000003023	parp2	poly (ADP-ribose) polymerase 2 [Source:ZFIN;Acc:ZDB-GENE-031113-6]	1.21443
ENSORLG00000011286	ube2nb (1 of many)	ubiquitin-conjugating enzyme E2Nb [Source:ZFIN;Acc:ZDB-GENE-040426-1291]	1.221
ENSORLG00000008752	eepd1	endonuclease/exonuclease/phosphatase family domain containing 1 [Source:ZFIN;Acc:ZDB-GENE-040426-1831]	1.22642
ENSORLG00000007274	neil1	nei-like DNA glycosylase 1 [Source:ZFIN;Acc:ZDB-GENE-040426-994]	1.23422
ENSORLG00000014618	rad21l1	RAD21 cohesin complex component like 1 [Source:ZFIN;Acc:ZDB-GENE-061103-505]	1.24055
ENSORLG00000011577	.	INTS3 and NABP interacting protein [Source:NCBI gene;Acc:101160085]	1.24974
ENSORLG00000011920	zswim7	zinc finger, SWIM-type containing 7 [Source:ZFIN;Acc:ZDB-GENE-030131-4255]	1.25331
ENSORLG00000023757	.	centromere protein X [Source:NCBI gene;Acc:101171669]	1.25542
ENSORLG00000014956	brcc3	BRCA1/BRCA2-containing complex, subunit 3 [Source:ZFIN;Acc:ZDB-GENE-100215-1]	1.25657
ENSORLG00000007111	alkbh2	alkB homolog 2, alpha-ketoglutarate-dependent dioxygenase [Source:ZFIN;Acc:ZDB-GENE-060526-327]	1.26001
ENSORLG00000029054	si:dkey-28b4.7	si:dkey-28b4.7 [Source:ZFIN;Acc:ZDB-GENE-050506-118]	1.26605
ENSORLG00000004042	rnaseh2a	ribonuclease H2, subunit A [Source:ZFIN;Acc:ZDB-GENE-040426-976]	1.27064
ENSORLG00000017445	SPIDR	scaffold protein involved in DNA repair [Source:HGNC Symbol;Acc:HGNC:28971]	1.27587
ENSORLG00000025822	spata22	spermatogenesis associated 22 [Source:ZFIN;Acc:ZDB-GENE-170421-1]	1.27589
ENSORLG00000012815	tdp2b	tyrosyl-DNA phosphodiesterase 2b [Source:ZFIN;Acc:ZDB-GENE-050816-1]	1.29878
ENSORLG00000003673	chd1l	chromodomain helicase DNA binding protein 1-like [Source:ZFIN;Acc:ZDB-GENE-040426-892]	1.31478
ENSORLG00000011654	.	SPO11, initiator of meiotic double stranded breaks [Source:NCBI gene;Acc:100125486]	1.32352
ENSORLG00000004730	zgc:110269	zgc:110269 [Source:ZFIN;Acc:ZDB-GENE-050417-81]	1.32428
ENSORLG00000009515	gins2	GINS complex subunit 2 [Source:ZFIN;Acc:ZDB-GENE-050419-19]	1.3539
ENSORLG00000001663	nhej1	nonhomologous end-joining factor 1 [Source:ZFIN;Acc:ZDB-GENE-040426-2515]	1.39397
ENSORLG00000016396	xrcc5	X-ray repair complementing defective repair in Chinese hamster cells 5 [Source:ZFIN;Acc:ZDB-GENE-041008-108]	1.45279
ENSORLG00000000284	cdkn1a	cyclin-dependent kinase inhibitor 1A [Source:ZFIN;Acc:ZDB-GENE-070705-7]	3.62
cell cycle relating genes
gene ID	gene name	discription	IR5Gy_st11_4h/ cont_st11_4h.fc
ENSORLG00000027084	.	uncharacterized LOC101171642 [Source:NCBI gene;Acc:101171642]	-1.45503
ENSORLG00000005647	abraxas2	abraxas 2, BRISC complex subunit [Source:ZFIN;Acc:ZDB-GENE-040426-2491]	-1.4404
ENSORLG00000009450	nbn	nibrin [Source:ZFIN;Acc:ZDB-GENE-041008-35]	-1.43633
ENSORLG00000020003	rad51c	RAD51 paralog C [Source:ZFIN;Acc:ZDB-GENE-041010-204]	-1.43047
ENSORLG00000003871	ccna1	cyclin A1 [Source:ZFIN;Acc:ZDB-GENE-040311-2]	-1.42916
ENSORLG00000007489	pola1	polymerase (DNA directed), alpha 1 [Source:ZFIN;Acc:ZDB-GENE-030114-9]	-1.4181
ENSORLG00000004577	.	F-box/LRR-repeat protein 3 [Source:NCBI gene;Acc:101155502]	-1.41754
ENSORLG00000005446	nipbla	nipped-B homolog a (Drosophila) [Source:ZFIN;Acc:ZDB-GENE-060526-121]	-1.4051
ENSORLG00000029189	si:ch73-199e17.1	si:ch73-199e17.1 [Source:ZFIN;Acc:ZDB-GENE-100921-8]	-1.39417
ENSORLG00000014960	usp37	ubiquitin specific peptidase 37 [Source:ZFIN;Acc:ZDB-GENE-061013-802]	-1.38977
ENSORLG00000012578	ndel1a	nudE neurodevelopment protein 1-like 1a [Source:ZFIN;Acc:ZDB-GENE-040115-2]	-1.3809
ENSORLG00000005813	si:dkeyp-26a9.2	si:dkeyp-26a9.2 [Source:ZFIN;Acc:ZDB-GENE-090313-379]	-1.37812
ENSORLG00000015153	ccng2	cyclin G2 [Source:ZFIN;Acc:ZDB-GENE-021016-1]	-1.37457
ENSORLG00000000491	.	cohesin subunit SA-3 [Source:NCBI gene;Acc:101173396]	-1.36724
ENSORLG00000008488	MYBL1	MYB proto-oncogene like 1 [Source:HGNC Symbol;Acc:HGNC:7547]	-1.36215
ENSORLG00000007360	smc1al	structural maintenance of chromosomes 1A, like [Source:ZFIN;Acc:ZDB-GENE-040426-57]	-1.35849
ENSORLG00000007819	rttn	rotatin [Source:ZFIN;Acc:ZDB-GENE-090609-5]	-1.33698
ENSORLG00000001442	.	TOPBP1 interacting checkpoint and replication regulator [Source:NCBI gene;Acc:101156320]	-1.33633
ENSORLG00000014341	.	growth arrest-specific protein 1 [Source:NCBI gene;Acc:101160152]	-1.33625
ENSORLG00000028536	.	serpin family C member 1 [Source:NCBI gene;Acc:101170996]	-1.33366
ENSORLG00000012705	cenpk	centromere protein K [Source:ZFIN;Acc:ZDB-GENE-090313-204]	-1.32852
ENSORLG00000001112	wee1	WEE1 G2 checkpoint kinase [Source:ZFIN;Acc:ZDB-GENE-030131-5268]	-1.32448
ENSORLG00000004015	CDK17	cyclin dependent kinase 17 [Source:HGNC Symbol;Acc:HGNC:8750]	-1.31319
ENSORLG00000012773	.	microtubule associated protein 10 [Source:NCBI gene;Acc:105355835]	-1.31174
ENSORLG00000000235	ccnd3	cyclin D3 [Source:ZFIN;Acc:ZDB-GENE-041010-110]	-1.30931
ENSORLG00000014140	si:ch211-132b12.8	si:ch211-132b12.8 [Source:ZFIN;Acc:ZDB-GENE-030131-5453]	-1.30643
ENSORLG00000005741	pkmyt1	protein kinase, membrane associated tyrosine/threonine 1 [Source:ZFIN;Acc:ZDB-GENE-060810-80]	-1.30518
ENSORLG00000018198	.	cell division cycle 25B [Source:NCBI gene;Acc:101168663]	-1.30228
ENSORLG00000001861	pard6b	par-6 partitioning defective 6 homolog beta (C. elegans) [Source:ZFIN;Acc:ZDB-GENE-090312-133]	-1.30205
ENSORLG00000026539	rec8b	REC8 meiotic recombination protein b [Source:ZFIN;Acc:ZDB-GENE-060421-4898]	-1.28744
ENSORLG00000029081	cdc27	cell division cycle 27 [Source:ZFIN;Acc:ZDB-GENE-990706-2]	-1.2872
ENSORLG00000006352	cetn2	centrin, EF-hand protein, 2 [Source:ZFIN;Acc:ZDB-GENE-091118-94]	-1.28537
ENSORLG00000009237	.	BUB1 mitotic checkpoint serine/threonine kinase [Source:NCBI gene;Acc:101169751]	-1.28272
ENSORLG00000003120	msrb1b	methionine sulfoxide reductase B1b [Source:ZFIN;Acc:ZDB-GENE-040912-88]	-1.27789
ENSORLG00000030502	.	uncharacterized LOC101163936 [Source:NCBI gene;Acc:101163936]	-1.27575
ENSORLG00000002076	kif11	kinesin family member 11 [Source:ZFIN;Acc:ZDB-GENE-020426-1]	-1.27568
ENSORLG00000012127	stag1b	stromal antigen 1b [Source:ZFIN;Acc:ZDB-GENE-030131-1393]	-1.27401
ENSORLG00000028339	tuba8l3	tubulin, alpha 8 like 3 [Source:ZFIN;Acc:ZDB-GENE-040801-77]	-1.27232
ENSORLG00000000527	mcm7	minichromosome maintenance complex component 7 [Source:ZFIN;Acc:ZDB-GENE-020419-27]	-1.27002
ENSORLG00000017442	mapre2	microtubule-associated protein, RP/EB family, member 2 [Source:ZFIN;Acc:ZDB-GENE-071004-41]	-1.26852
ENSORLG00000013186	lats2	large tumor suppressor kinase 2 [Source:ZFIN;Acc:ZDB-GENE-050119-6]	-1.26592
ENSORLG00000004722	si:dkey-243i1.1	si:dkey-243i1.1 [Source:ZFIN;Acc:ZDB-GENE-030131-6399]	-1.26508
ENSORLG00000014504	ckap5	cytoskeleton associated protein 5 [Source:ZFIN;Acc:ZDB-GENE-051120-174]	-1.25664
ENSORLG00000008079	pcm1	pericentriolar material 1 [Source:ZFIN;Acc:ZDB-GENE-030131-428]	-1.25628
ENSORLG00000012174	cltca	clathrin, heavy chain a (Hc) [Source:ZFIN;Acc:ZDB-GENE-030131-2299]	-1.25175
ENSORLG00000005097	.	HAUS augmin like complex subunit 6 [Source:NCBI gene;Acc:101169317]	-1.25129
ENSORLG00000017642	rock1	Rho-associated, coiled-coil containing protein kinase 1 [Source:ZFIN;Acc:ZDB-GENE-100712-2]	-1.25015
ENSORLG00000016140	foxm1	Oryzias latipes forkhead box M1 (foxm1), mRNA. [Source:RefSeq mRNA;Acc:NM_001160463]	-1.24767
ENSORLG00000016187	mcm3	minichromosome maintenance complex component 3 [Source:ZFIN;Acc:ZDB-GENE-020419-4]	-1.24716
ENSORLG00000026138	kiz	kizuna centrosomal protein [Source:ZFIN;Acc:ZDB-GENE-070615-4]	-1.24392
ENSORLG00000006532	dsn1	DSN1 homolog, MIS12 kinetochore complex component [Source:ZFIN;Acc:ZDB-GENE-170110-2]	-1.23455
ENSORLG00000000813	fancd2	FA complementation group D2 [Source:ZFIN;Acc:ZDB-GENE-040116-5]	-1.23228
ENSORLG00000018255	rock2a	rho-associated, coiled-coil containing protein kinase 2a [Source:ZFIN;Acc:ZDB-GENE-030115-3]	-1.23044
ENSORLG00000015705	e2f4	E2F transcription factor 4 [Source:ZFIN;Acc:ZDB-GENE-040426-2773]	-1.22622
ENSORLG00000008213	.	transforming acidic coiled-coil-containing protein 1 [Source:NCBI gene;Acc:101160244]	-1.22598
ENSORLG00000006748	kif20a	kinesin family member 20A [Source:ZFIN;Acc:ZDB-GENE-050522-252]	-1.22317
ENSORLG00000027911	slx4	SLX4 structure-specific endonuclease subunit homolog (S. cerevisiae) [Source:ZFIN;Acc:ZDB-GENE-050208-359]	-1.22274
ENSORLG00000008171	ccnf	cyclin F [Source:ZFIN;Acc:ZDB-GENE-021030-2]	-1.22254
ENSORLG00000003483	.	uncharacterized LOC101172332 [Source:NCBI gene;Acc:101172332]	-1.21962
ENSORLG00000004450	wrap73	WD repeat containing, antisense to TP73 [Source:ZFIN;Acc:ZDB-GENE-030131-6313]	-1.21957
ENSORLG00000016018	tubgcp5	tubulin, gamma complex associated protein 5 [Source:ZFIN;Acc:ZDB-GENE-050522-344]	-1.21834
ENSORLG00000009929	nuf2	NUF2, NDC80 kinetochore complex component, homolog [Source:ZFIN;Acc:ZDB-GENE-040426-1121]	-1.21576
ENSORLG00000004407	top2a	DNA topoisomerase II alpha [Source:ZFIN;Acc:ZDB-GENE-030131-2453]	-1.21493
ENSORLG00000013227	.	clathrin heavy chain 1 [Source:NCBI gene;Acc:101157554]	-1.21362
ENSORLG00000000659	cep135	centrosomal protein 135 [Source:ZFIN;Acc:ZDB-GENE-041210-325]	-1.21333
ENSORLG00000015257	smc3	structural maintenance of chromosomes 3 [Source:ZFIN;Acc:ZDB-GENE-030131-3196]	-1.21291
ENSORLG00000023832	terb1	telomere repeat binding bouquet formation protein 1 [Source:ZFIN;Acc:ZDB-GENE-060503-732]	-1.21104
ENSORLG00000014405	zw10	zw10 kinetochore protein [Source:ZFIN;Acc:ZDB-GENE-040426-800]	-1.20988
ENSORLG00000023930	.	.	-1.20802
ENSORLG00000028482	mapre3a	microtubule-associated protein, RP/EB family, member 3a [Source:ZFIN;Acc:ZDB-GENE-050913-88]	-1.20624
ENSORLG00000030010	.	chromosome 9 C9orf84 homolog [Source:NCBI gene;Acc:101173150]	-1.19849
ENSORLG00000017915	chaf1b	chromatin assembly factor 1, subunit B [Source:ZFIN;Acc:ZDB-GENE-040426-1947]	-1.19771
ENSORLG00000011074	msh6	mutS homolog 6 (E. coli) [Source:ZFIN;Acc:ZDB-GENE-020905-3]	-1.19756
ENSORLG00000010554	kif4	kinesin family member 4 [Source:ZFIN;Acc:ZDB-GENE-040426-1545]	-1.19586
ENSORLG00000015971	plk4	polo-like kinase 4 (Drosophila) [Source:ZFIN;Acc:ZDB-GENE-030619-14]	-1.19582
ENSORLG00000000317	ccnd1	cyclin D1 [Source:ZFIN;Acc:ZDB-GENE-980526-176]	-1.19218
ENSORLG00000008009	.	F-box and leucine rich repeat protein 6 [Source:NCBI gene;Acc:101160747]	-1.19124
ENSORLG00000016016	.	.	-1.19087
ENSORLG00000019251	.	.	-1.18743
ENSORLG00000009603	PLK1	polo like kinase 1 [Source:HGNC Symbol;Acc:HGNC:9077]	-1.18701
ENSORLG00000017132	TOGARAM1	TOG array regulator of axonemal microtubules 1 [Source:HGNC Symbol;Acc:HGNC:19959]	-1.18641
ENSORLG00000008178	stag2b	stromal antigen 2b [Source:ZFIN;Acc:ZDB-GENE-030131-2785]	-1.18624
ENSORLG00000029690	tnksb	tankyrase, TRF1-interacting ankyrin-related ADP-ribose polymerase b [Source:ZFIN;Acc:ZDB-GENE-030131-4865]	-1.18624
ENSORLG00000011120	.	nuclear mitotic apparatus protein 1 [Source:NCBI gene;Acc:101165245]	-1.18616
ENSORLG00000005676	pds5a	PDS5 cohesin associated factor A [Source:ZFIN;Acc:ZDB-GENE-040426-1612]	-1.18391
ENSORLG00000008628	top2b	DNA topoisomerase II beta [Source:ZFIN;Acc:ZDB-GENE-041008-136]	-1.17903
ENSORLG00000015768	.	uncharacterized LOC101160375 [Source:NCBI gene;Acc:101160375]	-1.1742
ENSORLG00000014963	.	anillin [Source:NCBI gene;Acc:101174346]	-1.17401
ENSORLG00000007312	ndel1b	nudE neurodevelopment protein 1-like 1b [Source:ZFIN;Acc:ZDB-GENE-030131-5889]	-1.16955
ENSORLG00000017963	prkci	protein kinase C, iota [Source:ZFIN;Acc:ZDB-GENE-011105-1]	-1.16665
ENSORLG00000011329	mcm6	minichromosome maintenance complex component 6 [Source:ZFIN;Acc:ZDB-GENE-030909-6]	-1.16652
ENSORLG00000010666	ncapg2	non-SMC condensin II complex, subunit G2 [Source:ZFIN;Acc:ZDB-GENE-070410-100]	-1.16531
ENSORLG00000006114	smc4	structural maintenance of chromosomes 4 [Source:ZFIN;Acc:ZDB-GENE-020419-21]	-1.16517
ENSORLG00000013197	ska3	spindle and kinetochore associated complex subunit 3 [Source:ZFIN;Acc:ZDB-GENE-030131-2997]	-1.1582
ENSORLG00000002948	ercc4	excision repair cross-complementation group 4 [Source:ZFIN;Acc:ZDB-GENE-030131-5533]	-1.1563
ENSORLG00000002724	cdc45	CDC45 cell division cycle 45 homolog (S. cerevisiae) [Source:ZFIN;Acc:ZDB-GENE-040426-2710]	-1.15279
ENSORLG00000009083	cita	citron rho-interacting serine/threonine kinase a [Source:ZFIN;Acc:ZDB-GENE-130530-981]	-1.15276
ENSORLG00000000411	cdt1	chromatin licensing and DNA replication factor 1 [Source:ZFIN;Acc:ZDB-GENE-070111-1]	-1.15246
ENSORLG00000014787	orc3	origin recognition complex, subunit 3 [Source:ZFIN;Acc:ZDB-GENE-030131-6247]	-1.15231
ENSORLG00000012987	tubb5	tubulin, beta 5 [Source:ZFIN;Acc:ZDB-GENE-031110-4]	-1.1508
ENSORLG00000005631	aurka	aurora kinase A [Source:ZFIN;Acc:ZDB-GENE-040801-161]	-1.14928
ENSORLG00000015665	tp63	tumor protein p63 [Source:ZFIN;Acc:ZDB-GENE-030819-1]	-1.14593
ENSORLG00000017467	mcm4	minichromosome maintenance complex component 4 [Source:ZFIN;Acc:ZDB-GENE-030131-9544]	-1.1452
ENSORLG00000005732	tubgcp3	tubulin, gamma complex associated protein 3 [Source:ZFIN;Acc:ZDB-GENE-030616-538]	-1.14459
ENSORLG00000006689	kif23	kinesin family member 23 [Source:ZFIN;Acc:ZDB-GENE-991019-4]	-1.14248
ENSORLG00000011602	mybl2b	v-myb avian myeloblastosis viral oncogene homolog-like 2b [Source:ZFIN;Acc:ZDB-GENE-041007-1]	-1.13738
ENSORLG00000003191	mcm2	minichromosome maintenance complex component 2 [Source:ZFIN;Acc:ZDB-GENE-020419-24]	-1.13694
ENSORLG00000011013	.	uncharacterized LOC101160207 [Source:NCBI gene;Acc:101160207]	-1.13536
ENSORLG00000009781	CLSPN	claspin [Source:HGNC Symbol;Acc:HGNC:19715]	-1.13275
ENSORLG00000003313	.	.	-1.12815
ENSORLG00000001678	rad50	RAD50 homolog, double strand break repair protein [Source:ZFIN;Acc:ZDB-GENE-050506-110]	-1.12789
ENSORLG00000005009	wapla	WAPL cohesin release factor a [Source:ZFIN;Acc:ZDB-GENE-131010-1]	-1.12706
ENSORLG00000000760	mau2	MAU2 sister chromatid cohesion factor [Source:ZFIN;Acc:ZDB-GENE-050522-383]	-1.1263
ENSORLG00000026320	mlh1	mutL homolog 1, colon cancer, nonpolyposis type 2 (E. coli) [Source:ZFIN;Acc:ZDB-GENE-040426-1600]	-1.12597
ENSORLG00000004833	tdrd1	Oryzias latipes tudor domain containing 1 (tdrd1), mRNA. [Source:RefSeq mRNA;Acc:NM_001122929]	-1.12415
ENSORLG00000011509	fbxo31	F-box protein 31 [Source:ZFIN;Acc:ZDB-GENE-070628-4]	-1.12386
ENSORLG00000000318	anapc4	anaphase promoting complex subunit 4 [Source:ZFIN;Acc:ZDB-GENE-041212-10]	-1.12377
ENSORLG00000000123	tubgcp4	tubulin, gamma complex associated protein 4 [Source:ZFIN;Acc:ZDB-GENE-081022-124]	-1.12024
ENSORLG00000015840	ccnd2b	cyclin D2, b [Source:ZFIN;Acc:ZDB-GENE-050420-354]	-1.1198
ENSORLG00000003364	WHAMM	WAS protein homolog associated with actin, golgi membranes and microtubules [Source:HGNC Symbol;Acc:HGNC:30493]	-1.11904
ENSORLG00000007910	.	platelet activating factor acetylhydrolase 1b regulatory subunit 1 [Source:NCBI gene;Acc:101169717]	-1.1189
ENSORLG00000013547	orc1	origin recognition complex, subunit 1 [Source:ZFIN;Acc:ZDB-GENE-030131-6960]	-1.11707
ENSORLG00000010961	cdc16	cell division cycle 16 homolog (S. cerevisiae) [Source:ZFIN;Acc:ZDB-GENE-051113-132]	-1.11577
ENSORLG00000002718	pafah1b1b	platelet-activating factor acetylhydrolase 1b, regulatory subunit 1b [Source:ZFIN;Acc:ZDB-GENE-040116-3]	-1.11555
ENSORLG00000006147	.	synaptonemal complex protein 3 [Source:NCBI gene;Acc:101174359]	-1.11491
ENSORLG00000030137	.	uncharacterized LOC101157349 [Source:NCBI gene;Acc:101157349]	-1.11479
ENSORLG00000009842	zfyve26	zinc finger, FYVE domain containing 26 [Source:ZFIN;Acc:ZDB-GENE-030131-3286]	-1.11359
ENSORLG00000003899	anapc1	anaphase promoting complex subunit 1 [Source:ZFIN;Acc:ZDB-GENE-081107-12]	-1.11336
ENSORLG00000007604	haus3	HAUS augmin-like complex, subunit 3 [Source:ZFIN;Acc:ZDB-GENE-060929-592]	-1.11158
ENSORLG00000029757	wtip	WT1 interacting protein [Source:ZFIN;Acc:ZDB-GENE-050419-261]	-1.11158
ENSORLG00000010517	mcm5	minichromosome maintenance complex component 5 [Source:ZFIN;Acc:ZDB-GENE-021209-1]	-1.10886
ENSORLG00000012344	topbp1	DNA topoisomerase II binding protein 1 [Source:ZFIN;Acc:ZDB-GENE-060626-1]	-1.10831
ENSORLG00000030083	lrmp	lymphoid-restricted membrane protein [Source:ZFIN;Acc:ZDB-GENE-041210-152]	-1.10182
ENSORLG00000018785	stk35	serine/threonine kinase 35 [Source:ZFIN;Acc:ZDB-GENE-061103-553]	-1.10054
ENSORLG00000001751	espl1	extra spindle pole bodies like 1, separase [Source:ZFIN;Acc:ZDB-GENE-030131-5188]	-1.09982
ENSORLG00000004660	dscc1	DNA replication and sister chromatid cohesion 1 [Source:ZFIN;Acc:ZDB-GENE-040912-35]	-1.09913
ENSORLG00000005936	KIF18A	kinesin family member 18A [Source:HGNC Symbol;Acc:HGNC:29441]	-1.09853
ENSORLG00000022410	diaph2	diaphanous-related formin 2 [Source:ZFIN;Acc:ZDB-GENE-090115-1]	-1.09831
ENSORLG00000006778	cdc23	CDC23 (cell division cycle 23, yeast, homolog) [Source:ZFIN;Acc:ZDB-GENE-040426-866]	-1.09745
ENSORLG00000012731	rock2b	rho-associated, coiled-coil containing protein kinase 2b [Source:ZFIN;Acc:ZDB-GENE-060125-2]	-1.09655
ENSORLG00000014340	uhmk1	U2AF homology motif (UHM) kinase 1 [Source:ZFIN;Acc:ZDB-GENE-060929-1014]	-1.09025
ENSORLG00000003648	pds5b	PDS5 cohesin associated factor B [Source:ZFIN;Acc:ZDB-GENE-091217-2]	-1.09019
ENSORLG00000002549	lig1	ligase I, DNA, ATP-dependent [Source:ZFIN;Acc:ZDB-GENE-110404-2]	-1.08843
ENSORLG00000018790	ptpa	protein phosphatase 2 phosphatase activator [Source:ZFIN;Acc:ZDB-GENE-040801-11]	-1.08759
ENSORLG00000013225	LLGL1	LLGL1, scribble cell polarity complex component [Source:HGNC Symbol;Acc:HGNC:6628]	-1.08594
ENSORLG00000017630	lats1	large tumor suppressor kinase 1 [Source:ZFIN;Acc:ZDB-GENE-050523-2]	-1.08428
ENSORLG00000010824	spdl1	spindle apparatus coiled-coil protein 1 [Source:ZFIN;Acc:ZDB-GENE-070928-7]	-1.08331
ENSORLG00000010625	mis12	MIS12 kinetochore complex component [Source:ZFIN;Acc:ZDB-GENE-040426-1372]	-1.082
ENSORLG00000001082	gnai2	Oryzias latipes guanine nucleotide-binding protein G(i) subunit alpha 2 (gnai2), mRNA. [Source:RefSeq mRNA;Acc:NM_001105092]	-1.077
ENSORLG00000005794	ncapg	non-SMC condensin I complex, subunit G [Source:ZFIN;Acc:ZDB-GENE-041111-282]	-1.07373
ENSORLG00000015341	ccne2	cyclin E2 [Source:ZFIN;Acc:ZDB-GENE-030131-9689]	-1.07309
ENSORLG00000009617	scp3	Oryzias latipes synaptonemal complex protein 3 (scp3), mRNA. [Source:RefSeq mRNA;Acc:NM_001104712]	-1.07287
ENSORLG00000016038	ncaph	non-SMC condensin I complex, subunit H [Source:ZFIN;Acc:ZDB-GENE-070112-652]	-1.07033
ENSORLG00000007259	mre11a	MRE11 homolog A, double strand break repair nuclease [Source:ZFIN;Acc:ZDB-GENE-040426-2638]	-1.06746
ENSORLG00000020681	ttk	ttk protein kinase [Source:ZFIN;Acc:ZDB-GENE-030123-1]	-1.06563
ENSORLG00000012728	npat	nuclear protein, ataxia-telangiectasia locus [Source:ZFIN;Acc:ZDB-GENE-050506-54]	-1.06554
ENSORLG00000028005	.	protein regulator of cytokinesis 1 [Source:NCBI gene;Acc:101159882]	-1.06535
ENSORLG00000020223	mapre1b	microtubule-associated protein, RP/EB family, member 1b [Source:ZFIN;Acc:ZDB-GENE-040426-2256]	-1.06435
ENSORLG00000017258	arhgef10	Rho guanine nucleotide exchange factor (GEF) 10 [Source:ZFIN;Acc:ZDB-GENE-030131-6210]	-1.06376
ENSORLG00000016442	.	tubulin alpha-1A chain [Source:NCBI gene;Acc:105354455]	-1.06088
ENSORLG00000026586	sept15	septin 15 [Source:ZFIN;Acc:ZDB-GENE-061103-265]	-1.06064
ENSORLG00000002448	JMY	junction mediating and regulatory protein, p53 cofactor [Source:HGNC Symbol;Acc:HGNC:28916]	-1.05984
ENSORLG00000014821	brip1	BRCA1 interacting protein C-terminal helicase 1 [Source:ZFIN;Acc:ZDB-GENE-081107-11]	-1.05884
ENSORLG00000003501	HUS1B	HUS1 checkpoint clamp component B [Source:HGNC Symbol;Acc:HGNC:16485]	-1.05728
ENSORLG00000009803	sept9a	septin 9a [Source:ZFIN;Acc:ZDB-GENE-030131-9187]	-1.05675
ENSORLG00000025622	esco2	establishment of sister chromatid cohesion N-acetyltransferase 2 [Source:ZFIN;Acc:ZDB-GENE-050913-156]	-1.05655
ENSORLG00000002009	haus7	HAUS augmin-like complex, subunit 7 [Source:ZFIN;Acc:ZDB-GENE-050506-15]	-1.05601
ENSORLG00000009938	cdca8	cell division cycle associated 8 [Source:ZFIN;Acc:ZDB-GENE-041114-171]	-1.05485
ENSORLG00000006173	incenp	Oryzias latipes inner centromere protein (incenp), mRNA. [Source:RefSeq mRNA;Acc:NM_001160431]	-1.05432
ENSORLG00000012152	dtl	denticleless E3 ubiquitin protein ligase homolog (Drosophila) [Source:ZFIN;Acc:ZDB-GENE-020419-34]	-1.05361
ENSORLG00000017396	haus5	HAUS augmin-like complex, subunit 5 [Source:ZFIN;Acc:ZDB-GENE-041114-150]	-1.05356
ENSORLG00000006520	sycp1	Oryzias latipes synaptonemal complex protein 1 (sycp1), mRNA. [Source:RefSeq mRNA;Acc:NM_001104726]	-1.05224
ENSORLG00000002411	meis1b	Meis homeobox 1 b [Source:ZFIN;Acc:ZDB-GENE-020122-1]	-1.05016
ENSORLG00000024277	si:dkey-40c11.1	si:dkey-40c11.1 [Source:ZFIN;Acc:ZDB-GENE-060531-142]	-1.04886
ENSORLG00000013619	CDC14A	cell division cycle 14A [Source:HGNC Symbol;Acc:HGNC:1718]	-1.04817
ENSORLG00000027208	waplb	WAPL cohesin release factor b [Source:ZFIN;Acc:ZDB-GENE-080220-45]	-1.04532
ENSORLG00000000578	aurkb	aurora kinase B [Source:NCBI gene;Acc:100301584]	-1.04294
ENSORLG00000003473	rad9a	RAD9 checkpoint clamp component A [Source:ZFIN;Acc:ZDB-GENE-040426-935]	-1.04019
ENSORLG00000018677	.	partitioning defective 6 homolog alpha [Source:NCBI gene;Acc:101168439]	-1.03856
ENSORLG00000001274	ccni2	cyclin I family, member 2 [Source:ZFIN;Acc:ZDB-GENE-081106-2]	-1.03849
ENSORLG00000029587	.	F-box and leucine rich repeat protein 12 [Source:NCBI gene;Acc:101173637]	-1.03815
ENSORLG00000009571	stk38l	serine/threonine kinase 38 like [Source:ZFIN;Acc:ZDB-GENE-040426-798]	-1.03705
ENSORLG00000012648	tubgcp2	tubulin, gamma complex associated protein 2 [Source:ZFIN;Acc:ZDB-GENE-031118-150]	-1.03648
ENSORLG00000017086	cep120	centrosomal protein 120 [Source:ZFIN;Acc:ZDB-GENE-140106-268]	-1.0355
ENSORLG00000004426	tubg1	tubulin, gamma 1 [Source:ZFIN;Acc:ZDB-GENE-040426-836]	-1.03448
ENSORLG00000018426	llgl2	lethal giant larvae homolog 2 (Drosophila) [Source:ZFIN;Acc:ZDB-GENE-030131-9877]	-1.03249
ENSORLG00000030038	bub1bb	BUB1 mitotic checkpoint serine/threonine kinase Bb [Source:ZFIN;Acc:ZDB-GENE-030829-51]	-1.03232
ENSORLG00000029908	pard6gb	par-6 family cell polarity regulator gamma b [Source:ZFIN;Acc:ZDB-GENE-010319-35]	-1.03211
ENSORLG00000020217	prcc	proline rich mitotic checkpoint control factor [Source:ZFIN;Acc:ZDB-GENE-070717-1]	-1.03143
ENSORLG00000003939	.	dual specificity protein phosphatase CDC14A [Source:NCBI gene;Acc:101163582]	-1.03
ENSORLG00000029696	.	HAUS augmin like complex subunit 8 [Source:NCBI gene;Acc:101157530]	-1.02851
ENSORLG00000009754	.	cell division cycle associated 5 [Source:NCBI gene;Acc:101167219]	-1.02747
ENSORLG00000030316	MEI1	meiotic double-stranded break formation protein 1 [Source:HGNC Symbol;Acc:HGNC:28613]	-1.02652
ENSORLG00000013017	ift88	intraflagellar transport 88 homolog [Source:ZFIN;Acc:ZDB-GENE-030131-574]	-1.02606
ENSORLG00000009332	cdk17	cyclin-dependent kinase 17 [Source:ZFIN;Acc:ZDB-GENE-041210-15]	-1.0254
ENSORLG00000015239	rad51d	RAD51 paralog D [Source:ZFIN;Acc:ZDB-GENE-040426-2490]	-1.02491
ENSORLG00000015540	racgap1	Rac GTPase activating protein 1 [Source:ZFIN;Acc:ZDB-GENE-030131-1917]	-1.02362
ENSORLG00000001312	CLASP1	cytoplasmic linker associated protein 1 [Source:HGNC Symbol;Acc:HGNC:17088]	-1.02239
ENSORLG00000026814	cdkn1bb	cyclin-dependent kinase inhibitor 1Bb [Source:ZFIN;Acc:ZDB-GENE-030521-13]	-1.01937
ENSORLG00000030257	.	essential meiotic structure-specific endonuclease subunit 2 [Source:NCBI gene;Acc:105356554]	-1.01827
ENSORLG00000009565	bub3	BUB3 mitotic checkpoint protein [Source:ZFIN;Acc:ZDB-GENE-041010-210]	-1.01453
ENSORLG00000015261	chmp1a	charged multivesicular body protein 1A [Source:ZFIN;Acc:ZDB-GENE-040426-1474]	-1.01441
ENSORLG00000008918	rad54b	RAD54 homolog B [Source:ZFIN;Acc:ZDB-GENE-060810-50]	-1.01241
ENSORLG00000009570	mcph1	microcephalin 1 [Source:ZFIN;Acc:ZDB-GENE-060421-6122]	-1.01196
ENSORLG00000000046	.	tubulin alpha-1C chain [Source:NCBI gene;Acc:101166777]	-1.01091
ENSORLG00000004856	rpa1	replication protein A1 [Source:ZFIN;Acc:ZDB-GENE-030912-3]	-1.0098
ENSORLG00000016464	tuba1c	tubulin, alpha 1c [Source:ZFIN;Acc:ZDB-GENE-061114-1]	-1.00599
ENSORLG00000014972	cdk2	cyclin-dependent kinase 2 [Source:ZFIN;Acc:ZDB-GENE-040426-2741]	-1.00522
ENSORLG00000006742	tbck	TBC1 domain containing kinase [Source:ZFIN;Acc:ZDB-GENE-070112-1062]	-1.00452
ENSORLG00000020079	ccna2	cyclin A2 [Source:ZFIN;Acc:ZDB-GENE-020418-1]	-1.00423
ENSORLG00000029313	cenpj	centromere protein J [Source:ZFIN;Acc:ZDB-GENE-030131-6323]	-1.00178
ENSORLG00000005465	ndc80	NDC80 kinetochore complex component [Source:ZFIN;Acc:ZDB-GENE-030131-904]	-1.00099
ENSORLG00000001073	crocc2	ciliary rootlet coiled-coil, rootletin family member 2 [Source:ZFIN;Acc:ZDB-GENE-131121-625]	1
ENSORLG00000017291	mei4	meiosis-specific, MEI4 homolog (S. cerevisiae) [Source:ZFIN;Acc:ZDB-GENE-040724-211]	1
ENSORLG00000000130	CDC6	cell division cycle 6 [Source:HGNC Symbol;Acc:HGNC:1744]	1
ENSORLG00000017037	hira	histone cell cycle regulator a [Source:ZFIN;Acc:ZDB-GENE-030131-6296]	1.00127
ENSORLG00000015911	anapc7	anaphase promoting complex subunit 7 [Source:ZFIN;Acc:ZDB-GENE-081104-113]	1.00142
ENSORLG00000001933	tex11	testis expressed 11 [Source:ZFIN;Acc:ZDB-GENE-140415-1]	1.00208
ENSORLG00000015175	ccni	cyclin I [Source:ZFIN;Acc:ZDB-GENE-040426-2898]	1.00266
ENSORLG00000017321	snx9b	sorting nexin 9b [Source:ZFIN;Acc:ZDB-GENE-031118-50]	1.00329
ENSORLG00000016225	ercc1	excision repair cross-complementation group 1 [Source:ZFIN;Acc:ZDB-GENE-040426-2606]	1.00921
ENSORLG00000011377	CNTD1	cyclin N-terminal domain containing 1 [Source:HGNC Symbol;Acc:HGNC:26847]	1.01158
ENSORLG00000002834	appl2	adaptor protein, phosphotyrosine interaction, PH domain and leucine zipper containing 2 [Source:ZFIN;Acc:ZDB-GENE-081016-2]	1.01231
ENSORLG00000019266	cdk1	cyclin dependent kinase 1 [Source:NCBI gene;Acc:100049478]	1.01316
ENSORLG00000008002	terf1	telomeric repeat binding factor (NIMA-interacting) 1 [Source:ZFIN;Acc:ZDB-GENE-090612-2]	1.01328
ENSORLG00000026617	cks1b	CDC28 protein kinase regulatory subunit 1B [Source:ZFIN;Acc:ZDB-GENE-040801-112]	1.01348
ENSORLG00000019512	pbk	PDZ binding kinase [Source:ZFIN;Acc:ZDB-GENE-030523-2]	1.01419
ENSORLG00000019964	NCAPH2	non-SMC condensin II complex subunit H2 [Source:HGNC Symbol;Acc:HGNC:25071]	1.01517
ENSORLG00000005727	chek1	checkpoint kinase 1 [Source:ZFIN;Acc:ZDB-GENE-040426-896]	1.01528
ENSORLG00000020800	cdc123	cell division cycle 123 [Source:NCBI gene;Acc:101160797]	1.01562
ENSORLG00000005053	cep55l	centrosomal protein 55 like [Source:ZFIN;Acc:ZDB-GENE-050522-222]	1.0222
ENSORLG00000008870	anxa11	annexin max4 [Source:NCBI gene;Acc:100049456]	1.0224
ENSORLG00000015914	wee2	WEE1 homolog 2 (S. pombe) [Source:ZFIN;Acc:ZDB-GENE-030131-5682]	1.02363
ENSORLG00000002856	anapc10	anaphase promoting complex subunit 10 [Source:NCBI gene;Acc:101167991]	1.02378
ENSORLG00000005653	PRC1	protein regulator of cytokinesis 1 [Source:HGNC Symbol;Acc:HGNC:9341]	1.02473
ENSORLG00000009080	spice1	spindle and centriole associated protein 1 [Source:ZFIN;Acc:ZDB-GENE-041212-64]	1.02505
ENSORLG00000015015	id2a	inhibitor of DNA binding 2a [Source:ZFIN;Acc:ZDB-GENE-020910-1]	1.02517
ENSORLG00000008725	SEPT7	septin 7 [Source:HGNC Symbol;Acc:HGNC:1717]	1.02761
ENSORLG00000002085	cdkn1cb	cyclin-dependent kinase inhibitor 1Cb [Source:ZFIN;Acc:ZDB-GENE-131127-286]	1.03271
ENSORLG00000006673	anxa11a	annexin A11a [Source:ZFIN;Acc:ZDB-GENE-030707-4]	1.03285
ENSORLG00000006574	smc5	structural maintenance of chromosomes 5 [Source:ZFIN;Acc:ZDB-GENE-061013-288]	1.03591
ENSORLG00000003303	sept9b	septin 9b [Source:ZFIN;Acc:ZDB-GENE-050327-17]	1.03596
ENSORLG00000011760	clasp2	cytoplasmic linker associated protein 2 [Source:ZFIN;Acc:ZDB-GENE-040426-2343]	1.03796
ENSORLG00000008493	ccnb3	cyclin B3 [Source:ZFIN;Acc:ZDB-GENE-060929-684]	1.0389
ENSORLG00000008476	vcp	valosin containing protein [Source:ZFIN;Acc:ZDB-GENE-030131-5408]	1.04149
ENSORLG00000025430	ccnd2a	cyclin D2, a [Source:ZFIN;Acc:ZDB-GENE-070424-30]	1.04227
ENSORLG00000019721	wdhd1	WD repeat and HMG-box DNA binding protein 1 [Source:ZFIN;Acc:ZDB-GENE-030131-1665]	1.04466
ENSORLG00000001944	KIF23	kinesin family member 23 [Source:HGNC Symbol;Acc:HGNC:6392]	1.04516
ENSORLG00000005597	.	centromere protein T [Source:NCBI gene;Acc:101173263]	1.04594
ENSORLG00000006863	zwilch	zwilch kinetochore protein [Source:ZFIN;Acc:ZDB-GENE-050420-101]	1.04649
ENSORLG00000006878	kifc1	kinesin family member C1 [Source:ZFIN;Acc:ZDB-GENE-000208-21]	1.04724
ENSORLG00000023873	pdik1l	PDLIM1 interacting kinase 1 like [Source:NCBI gene;Acc:101155364]	1.05031
ENSORLG00000026033	.	protein O-fucosyltransferase 2 [Source:NCBI gene;Acc:100125468]	1.05325
ENSORLG00000001824	snx33	sorting nexin 33 [Source:ZFIN;Acc:ZDB-GENE-041111-209]	1.05331
ENSORLG00000008085	xiap	X-linked inhibitor of apoptosis [Source:ZFIN;Acc:ZDB-GENE-030825-7]	1.05606
ENSORLG00000008362	si:dkey-12j5.1	si:dkey-12j5.1 [Source:ZFIN;Acc:ZDB-GENE-100922-71]	1.05987
ENSORLG00000000384	.	cyclin-G2 [Source:NCBI gene;Acc:101159996]	1.06571
ENSORLG00000012177	.	shugoshin 1 [Source:NCBI gene;Acc:100192403]	1.06984
ENSORLG00000029808	nusap1	nucleolar and spindle associated protein 1 [Source:ZFIN;Acc:ZDB-GENE-030827-5]	1.07801
ENSORLG00000005535	rad21	Oryzias latipes RAD21 cohesin complex component (rad21), mRNA. [Source:RefSeq mRNA;Acc:NM_001104691]	1.08108
ENSORLG00000000997	sept6	septin 6 [Source:ZFIN;Acc:ZDB-GENE-030131-1414]	1.0824
ENSORLG00000008063	trip13	thyroid hormone receptor interactor 13 [Source:ZFIN;Acc:ZDB-GENE-040426-1488]	1.08512
ENSORLG00000017334	ZNF830	zinc finger protein 830 [Source:HGNC Symbol;Acc:HGNC:28291]	1.08657
ENSORLG00000008719	nabp1a	nucleic acid binding protein 1a [Source:ZFIN;Acc:ZDB-GENE-041212-71]	1.08951
ENSORLG00000012394	skp2	S-phase kinase-associated protein 2, E3 ubiquitin protein ligase [Source:ZFIN;Acc:ZDB-GENE-030219-158]	1.09226
ENSORLG00000018370	tipin	timeless interacting protein [Source:ZFIN;Acc:ZDB-GENE-040801-189]	1.09239
ENSORLG00000007144	cntln	centlein, centrosomal protein [Source:ZFIN;Acc:ZDB-GENE-090313-409]	1.09494
ENSORLG00000003345	znf207b	zinc finger protein 207, b [Source:ZFIN;Acc:ZDB-GENE-030131-7377]	1.09587
ENSORLG00000002669	zgc:63587	zgc:63587 [Source:ZFIN;Acc:ZDB-GENE-040426-1175]	1.09606
ENSORLG00000004835	sept2	septin 2 [Source:ZFIN;Acc:ZDB-GENE-030131-911]	1.09742
ENSORLG00000001012	.	pituitary tumor-transforming 1 [Source:NCBI gene;Acc:101159111]	1.09821
ENSORLG00000024940	mad1l1	mitotic arrest deficient 1 like 1 [Source:ZFIN;Acc:ZDB-GENE-040426-1081]	1.10212
ENSORLG00000002766	sept4a	septin 4a [Source:ZFIN;Acc:ZDB-GENE-051120-87]	1.10377
ENSORLG00000017244	csnk1db	casein kinase 1, delta b [Source:ZFIN;Acc:ZDB-GENE-040426-2385]	1.1043
ENSORLG00000008936	ddx11	DEAD/H (Asp-Glu-Ala-Asp/His) box helicase 11 [Source:ZFIN;Acc:ZDB-GENE-041114-191]	1.1043
ENSORLG00000015038	ankle2	ankyrin repeat and LEM domain containing 2 [Source:ZFIN;Acc:ZDB-GENE-030131-6090]	1.10454
ENSORLG00000028623	ensab	endosulfine alpha b [Source:ZFIN;Acc:ZDB-GENE-060526-294]	1.10664
ENSORLG00000022655	apc	adenomatous polyposis coli [Source:ZFIN;Acc:ZDB-GENE-031112-7]	1.1081
ENSORLG00000002849	dmc1	Oryzias latipes DNA meiotic recombinase 1 (dmc1), mRNA. [Source:RefSeq mRNA;Acc:NM_001136516]	1.10993
ENSORLG00000017821	rad51	RAD51 recombinase [Source:ZFIN;Acc:ZDB-GENE-040426-2286]	1.11156
ENSORLG00000003368	RPA1 (1 of many)	replication protein A1 [Source:HGNC Symbol;Acc:HGNC:10289]	1.11176
ENSORLG00000012887	ARPP19 (1 of many)	cAMP regulated phosphoprotein 19 [Source:HGNC Symbol;Acc:HGNC:16967]	1.11203
ENSORLG00000009144	msh5	mutS homolog 5 [Source:ZFIN;Acc:ZDB-GENE-131127-632]	1.11568
ENSORLG00000016777	si:zfos-452g4.1	si:zfos-452g4.1 [Source:ZFIN;Acc:ZDB-GENE-030131-4791]	1.11631
ENSORLG00000018451	katnb1	katanin p80 (WD repeat containing) subunit B 1 [Source:ZFIN;Acc:ZDB-GENE-040426-1954]	1.11703
ENSORLG00000023169	.	tubulin alpha-1C chain-like [Source:NCBI gene;Acc:101160296]	1.11951
ENSORLG00000000674	ccnj	cyclin J [Source:ZFIN;Acc:ZDB-GENE-100721-4]	1.12162
ENSORLG00000002577	unc119b	unc-119 homolog b (C. elegans) [Source:ZFIN;Acc:ZDB-GENE-050201-2]	1.12468
ENSORLG00000011618	katnal1	katanin p60 subunit A-like 1 [Source:ZFIN;Acc:ZDB-GENE-041114-141]	1.12779
ENSORLG00000012176	CDK18	cyclin dependent kinase 18 [Source:HGNC Symbol;Acc:HGNC:8751]	1.12934
ENSORLG00000028803	.	tubulin alpha chain [Source:NCBI gene;Acc:101168810]	1.12999
ENSORLG00000015923	sept10	septin 10 [Source:ZFIN;Acc:ZDB-GENE-050417-3]	1.13151
ENSORLG00000024606	.	checkpoint kinase 2 [Source:NCBI gene;Acc:101170645]	1.13822
ENSORLG00000030065	jtb	jumping translocation breakpoint [Source:ZFIN;Acc:ZDB-GENE-060503-674]	1.14141
ENSORLG00000016778	tacc1	transforming, acidic coiled-coil containing protein 1 [Source:ZFIN;Acc:ZDB-GENE-090521-5]	1.14173
ENSORLG00000011463	haus4	HAUS augmin-like complex, subunit 4 [Source:ZFIN;Acc:ZDB-GENE-040718-122]	1.14178
ENSORLG00000008431	mnd1	meiotic nuclear divisions 1 homolog (S. cerevisiae) [Source:ZFIN;Acc:ZDB-GENE-040801-116]	1.1426
ENSORLG00000002958	rad54l	RAD54 like [Source:ZFIN;Acc:ZDB-GENE-040426-968]	1.14331
ENSORLG00000003953	fbxl17	F-box and leucine-rich repeat protein 17 [Source:ZFIN;Acc:ZDB-GENE-111013-3]	1.14333
ENSORLG00000014995	chfr	checkpoint with forkhead and ring finger domains, E3 ubiquitin protein ligase [Source:ZFIN;Acc:ZDB-GENE-030131-3522]	1.14736
ENSORLG00000020784	mad2l1	Oryzias latipes mitotic arrest deficient 2 like 1 (mad2l1), mRNA. [Source:RefSeq mRNA;Acc:NM_001160433]	1.14805
ENSORLG00000011341	tnksa	tankyrase, TRF1-interacting ankyrin-related ADP-ribose polymerase a [Source:ZFIN;Acc:ZDB-GENE-030131-7450]	1.1502
ENSORLG00000018727	ska1	spindle and kinetochore associated complex subunit 1 [Source:NCBI gene;Acc:101158675]	1.15104
ENSORLG00000003076	msh3	mutS homolog 3 (E. coli) [Source:ZFIN;Acc:ZDB-GENE-060526-307]	1.1515
ENSORLG00000015511	ccne1	cyclin E1 [Source:ZFIN;Acc:ZDB-GENE-980526-168]	1.1561
ENSORLG00000017068	zfyve19	zinc finger, FYVE domain containing 19 [Source:ZFIN;Acc:ZDB-GENE-040718-109]	1.15983
ENSORLG00000024657	.	uncharacterized LOC105354875 [Source:NCBI gene;Acc:105354875]	1.16038
ENSORLG00000008791	ANLN	anillin actin binding protein [Source:HGNC Symbol;Acc:HGNC:14082]	1.1613
ENSORLG00000016204	si:ch211-63o20.7	si:ch211-63o20.7 [Source:ZFIN;Acc:ZDB-GENE-041001-194]	1.16577
ENSORLG00000012665	tubd1	tubulin, delta 1 [Source:ZFIN;Acc:ZDB-GENE-040625-73]	1.17049
ENSORLG00000006176	rtf2	replication termination factor 2 [Source:ZFIN;Acc:ZDB-GENE-030131-4825]	1.17094
ENSORLG00000017672	mapre3b	microtubule-associated protein, RP/EB family, member 3b [Source:ZFIN;Acc:ZDB-GENE-040704-6]	1.17207
ENSORLG00000022812	cks2	CDC28 protein kinase regulatory subunit 2 [Source:ZFIN;Acc:ZDB-GENE-050208-508]	1.17232
ENSORLG00000004354	HAUS1	HAUS augmin like complex subunit 1 [Source:HGNC Symbol;Acc:HGNC:25174]	1.17234
ENSORLG00000029153	bccip	BRCA2 and CDKN1A interacting protein [Source:NCBI gene;Acc:101165354]	1.17899
ENSORLG00000002756	gins1	GINS complex subunit 1 (Psf1 homolog) [Source:ZFIN;Acc:ZDB-GENE-041010-184]	1.18012
ENSORLG00000009462	msto1	misato 1, mitochondrial distribution and morphology regulator [Source:ZFIN;Acc:ZDB-GENE-030131-6238]	1.18072
ENSORLG00000025771	.	centromere protein H [Source:NCBI gene;Acc:101156176]	1.1832
ENSORLG00000003492	mus81	MUS81 structure-specific endonuclease subunit [Source:ZFIN;Acc:ZDB-GENE-040426-2923]	1.18497
ENSORLG00000005353	dctn2	dynactin 2 (p50) [Source:ZFIN;Acc:ZDB-GENE-040426-1279]	1.18576
ENSORLG00000004465	psmc3ip	PSMC3 interacting protein [Source:ZFIN;Acc:ZDB-GENE-040625-125]	1.18687
ENSORLG00000017335	.	RAD17 checkpoint clamp loader component [Source:NCBI gene;Acc:101168964]	1.18727
ENSORLG00000016573	myb	v-myb avian myeloblastosis viral oncogene homolog [Source:ZFIN;Acc:ZDB-GENE-991110-14]	1.18814
ENSORLG00000015749	mnat1	MNAT CDK-activating kinase assembly factor 1 [Source:ZFIN;Acc:ZDB-GENE-041010-203]	1.1905
ENSORLG00000027336	birc5b	baculoviral IAP repeat containing 5b [Source:ZFIN;Acc:ZDB-GENE-030826-2]	1.19118
ENSORLG00000009116	naa50	N(alpha)-acetyltransferase 50, NatE catalytic subunit [Source:ZFIN;Acc:ZDB-GENE-040801-142]	1.19174
ENSORLG00000023926	chtf8	chromosome transmission fidelity factor 8 [Source:NCBI gene;Acc:101165976]	1.19222
ENSORLG00000016597	gadd45gip1	growth arrest and DNA-damage-inducible, gamma interacting protein 1 [Source:ZFIN;Acc:ZDB-GENE-091204-282]	1.19328
ENSORLG00000005028	rgs14a	regulator of G protein signaling 14a [Source:ZFIN;Acc:ZDB-GENE-030131-5579]	1.19985
ENSORLG00000001877	SNX18	sorting nexin 18 [Source:HGNC Symbol;Acc:HGNC:19245]	1.20216
ENSORLG00000003570	CENPS	centromere protein S [Source:HGNC Symbol;Acc:HGNC:23163]	1.20342
ENSORLG00000000793	NDE1 (1 of many)	nudE neurodevelopment protein 1 [Source:HGNC Symbol;Acc:HGNC:17619]	1.20774
ENSORLG00000022037	abraxas1	abraxas 1, BRCA1 A complex subunit [Source:ZFIN;Acc:ZDB-GENE-041010-70]	1.20906
ENSORLG00000027021	.	enhancer of rudimentary homolog [Source:NCBI gene;Acc:101161113]	1.22261
ENSORLG00000021809	MZT1	mitotic spindle organizing protein 1 [Source:HGNC Symbol;Acc:HGNC:33830]	1.23602
ENSORLG00000013657	ccnb1	cyclin B1 [Source:ZFIN;Acc:ZDB-GENE-000406-10]	1.23794
ENSORLG00000014618	rad21l1	RAD21 cohesin complex component like 1 [Source:ZFIN;Acc:ZDB-GENE-061103-505]	1.24055
ENSORLG00000008799	stag2a	stromal antigen 2a [Source:ZFIN;Acc:ZDB-GENE-030131-3432]	1.24585
ENSORLG00000028145	nsl1	NSL1, MIS12 kinetochore complex component [Source:ZFIN;Acc:ZDB-GENE-041014-362]	1.25271
ENSORLG00000023757	.	centromere protein X [Source:NCBI gene;Acc:101171669]	1.25542
ENSORLG00000001313	sept8a	septin 8a [Source:ZFIN;Acc:ZDB-GENE-030131-309]	1.25575
ENSORLG00000026862	ARPP19 (1 of many)	cAMP regulated phosphoprotein 19 [Source:HGNC Symbol;Acc:HGNC:16967]	1.2564
ENSORLG00000016362	PHF13	PHD finger protein 13 [Source:HGNC Symbol;Acc:HGNC:22983]	1.26131
ENSORLG00000028815	erh	enhancer of rudimentary homolog (Drosophila) [Source:ZFIN;Acc:ZDB-GENE-990415-57]	1.26723
ENSORLG00000025822	spata22	spermatogenesis associated 22 [Source:ZFIN;Acc:ZDB-GENE-170421-1]	1.27589
ENSORLG00000030102	sdccag8	serologically defined colon cancer antigen 8 [Source:ZFIN;Acc:ZDB-GENE-090313-318]	1.27683
ENSORLG00000005041	.	borealin-2 [Source:NCBI gene;Acc:101168655]	1.28268
ENSORLG00000002967	gas1b	growth arrest-specific 1b [Source:ZFIN;Acc:ZDB-GENE-050302-79]	1.28603
ENSORLG00000017539	cdk5	cyclin-dependent kinase 5 [Source:ZFIN;Acc:ZDB-GENE-010131-2]	1.28609
ENSORLG00000005015	.	centromere protein Q [Source:NCBI gene;Acc:101174332]	1.30034
ENSORLG00000023077	znf207a	zinc finger protein 207, a [Source:ZFIN;Acc:ZDB-GENE-040426-2273]	1.30332
ENSORLG00000001014	.	non-SMC condensin II complex subunit D3 [Source:NCBI gene;Acc:101164995]	1.3118
ENSORLG00000009374	DIS3L2	DIS3 like 3'-5' exoribonuclease 2 [Source:HGNC Symbol;Acc:HGNC:28648]	1.31242
ENSORLG00000000615	ccnb2	cyclin B2 [Source:ZFIN;Acc:ZDB-GENE-030429-12]	1.31829
ENSORLG00000011654	.	SPO11, initiator of meiotic double stranded breaks [Source:NCBI gene;Acc:100125486]	1.32352
ENSORLG00000012489	bmb	brambleberry [Source:ZFIN;Acc:ZDB-GENE-030131-5577]	1.32419
ENSORLG00000007222	CCNB1IP1	cyclin B1 interacting protein 1 [Source:HGNC Symbol;Acc:HGNC:19437]	1.35822
ENSORLG00000004740	plk2b	polo-like kinase 2b (Drosophila) [Source:ZFIN;Acc:ZDB-GENE-070720-17]	1.3586
ENSORLG00000006390	tp53	tumor protein p53 [Source:NCBI gene;Acc:100049321]	1.3775
ENSORLG00000016348	.	tubulin alpha-1A chain-like [Source:NCBI gene;Acc:101155224]	1.39568
ENSORLG00000015356	katna1	katanin p60 (ATPase containing) subunit A 1 [Source:ZFIN;Acc:ZDB-GENE-050522-514]	1.39872
ENSORLG00000025808	.	centromere protein W [Source:NCBI gene;Acc:101158906]	1.42612
ENSORLG00000005468	ccnjl	cyclin J-like [Source:ZFIN;Acc:ZDB-GENE-030131-9888]	1.44718
ENSORLG00000024872	map9	microtubule-associated protein 9 [Source:ZFIN;Acc:ZDB-GENE-080225-36]	1.44874
ENSORLG00000022642	.	cyclin O [Source:NCBI gene;Acc:101172585]	1.48805
